# Supplementary material for: Transcriptomic analysis of grain filling in rice inferior grains under moderate soil drying
Source: J Exp Bot. 2019 Jan 23;70(5):1597–611. doi: 10.1093/jxb/erz010 (PMC6411378; doi:10.1093/jxb/erz010)
Supplement: Supplementary Table S1 [file erz010_suppl_supplementary_table_s1.xlsx]

## Sheet: CK_vs_MD.TF
Gene_ID	Family	YD-CK-12 （FPKM）	YD-MD-12(FPKM)	foldchange	pvalue	YD-CK-18(FPKM)	YD-MD-18(FPKM)	foldchange	pvalue	YD-CK-24(FPKM)	YD-MD-24(FPKM)	foldchange	pvalue
BGIOSGA002747	RAV
BGIOSGA002753	RAV
BGIOSGA002748	RAV
BGIOSGA020315	RAV									52.7277	10.634	0.201677	5.03825e-08
BGIOSGA000982	RAV
BGIOSGA000005	GATA					137.104	293.336	2.1395	1.96212e-10
BGIOSGA000090	SRS									109.433	284.848	2.60295	5.48816e-06
BGIOSGA000097	bHLH					26.5759	11.5732	0.435478	0.0154271	227.65	9.5945	0.0421458	8.25115e-53
BGIOSGA000169	NF-YB
BGIOSGA000170	NF-YB
BGIOSGA000185	LBD
BGIOSGA000206	bHLH	1446.25	3621.52	2.50407	2.04719e-52					2878.24	6943.99	2.41258	1.35254e-64
BGIOSGA000262	bHLH
BGIOSGA000374	NAC
BGIOSGA000383	GRAS									290.956	659.884	2.26799	2.20934e-23
BGIOSGA000430	bZIP					60.2592	134.987	2.2401	6.95984e-06
BGIOSGA000434	Dof
BGIOSGA000451	bZIP					27.4746	11.5567	0.420633	0.00629758	17.815	65.7509	3.69076	2.04764e-08
BGIOSGA000506	WRKY
BGIOSGA000540	NF-YB
BGIOSGA000583	WRKY
BGIOSGA000598	NAC	136.302	36.3413	0.266624	9.72344e-09					200.477	25.6386	0.127888	6.99711e-32
BGIOSGA000613	bZIP
BGIOSGA000617	NAC
BGIOSGA000624	bZIP					51.0505	15.1768	0.29729	7.39838e-07
BGIOSGA000686	bHLH									8.54193	0.519549	0.0608234	0.0109873
BGIOSGA000736	LBD
BGIOSGA000770	TCP
BGIOSGA000780	CPP
BGIOSGA000793	Dof
BGIOSGA000815	VOZ					1257.73	502.321	0.399388	2.05563e-22
BGIOSGA000826	WRKY
BGIOSGA000840	GATA
BGIOSGA000873	WRKY	27.3595	7.81194	0.285529	0.000294174					28.9019	4.98709	0.172553	6.15095e-05
BGIOSGA000906	Trihelix
BGIOSGA000921	WRKY									5.72969	0	0	0.0371483
BGIOSGA000939	bHLH									19.1667	3.35125	0.174848	0.00135711
BGIOSGA001024	E2F/DP									163.823	64.7315	0.395132	1.20684e-09
BGIOSGA001029	NAC					49.88	133.468	2.67578	3.94384e-10
BGIOSGA001035	Trihelix									452.842	1073.26	2.37006	2.30897e-33
BGIOSGA001044	NAC					25.9943	11.8868	0.457283	0.0112585	14.7828	65.4291	4.42602	8.99672e-10
BGIOSGA001061	NAC
BGIOSGA001069	WRKY
BGIOSGA001076	GATA
BGIOSGA001085	bZIP	272.818	618.269	2.26624	2.63554e-23	566.323	1137.85	2.00919	9.85841e-14	310.774	1447.23	4.65687	2.1874e-107
BGIOSGA001093	WRKY	9.32798	1.62763	0.174489	0.0109652
BGIOSGA001121	GRAS
BGIOSGA001155	ZF-HD
BGIOSGA001176	WRKY
BGIOSGA001178	WRKY					1.94894	18.1609	9.31834	0.00340622
BGIOSGA001324	bHLH
BGIOSGA001327	WRKY
BGIOSGA001349	NF-YC	717.576	2009.32	2.80014	1.71753e-56					767.633	3913.44	5.09806	2.298e-142
BGIOSGA001354	NF-YB
BGIOSGA001368	LBD
BGIOSGA001369	LBD
BGIOSGA001371	LBD
BGIOSGA001373	LBD
BGIOSGA001389	bHLH
BGIOSGA001434	Nin-like
BGIOSGA001523	bHLH
BGIOSGA001526	bHLH
BGIOSGA001541	GeBP
BGIOSGA001546	LBD	321.188	677.51	2.10939	4.66257e-21	146.632	1023.43	6.97955	3.1376e-74	144.927	748.434	5.16421	5.43461e-76
BGIOSGA001578	NAC	2740.7	13809.6	5.0387	7.099e-171	5489.94	12470.4	2.2715	2.84118e-22	3789.42	11283.6	2.97766	7.48773e-87
BGIOSGA001729	NAC
BGIOSGA001870	bHLH
BGIOSGA001946	Dof					203.097	37.099	0.182667	2.96979e-13
BGIOSGA001951	NAC
BGIOSGA002005	Nin-like
BGIOSGA002128	TCP									104.959	44.5117	0.424085	4.1537e-06
BGIOSGA002137	bZIP	34.4384	17.1228	0.497202	0.0152375					9.47683	1.35264	0.142731	0.0143501
BGIOSGA002172	BES1
BGIOSGA002220	NAC
BGIOSGA002237	WRKY
BGIOSGA002245	WRKY
BGIOSGA002271	BES1
BGIOSGA002286	bZIP									18.4454	69.3196	3.7581	1.51792e-08
BGIOSGA002288	bZIP
BGIOSGA002306	LBD	8.76976	35.998	4.10478	2.36543e-06					14.4053	47.0606	3.26689	0.00996288
BGIOSGA002351	NF-X1
BGIOSGA002533	bHLH
BGIOSGA002535	bHLH
BGIOSGA002585	NF-YC	933.95	2103.63	2.25241	1.88489e-37					620.883	3940.27	6.34624	9.7661e-221
BGIOSGA002593	NAC
BGIOSGA002595	NAC
BGIOSGA002597	NAC	1417.32	6397.19	4.51358	3.8528e-140					3213.44	8697.55	2.70661	2.27911e-41
BGIOSGA002600	bHLH
BGIOSGA002618	bHLH
BGIOSGA002619	bHLH
BGIOSGA002703	LBD
BGIOSGA002833	bHLH	121.53	56.0498	0.461199	3.22714e-07	95.1831	17.8765	0.187812	2.17562e-16	107.959	31.4695	0.291494	5.90131e-10
BGIOSGA002913	WRKY
BGIOSGA002935	Dof	5.32201	0	0	0.00676845
BGIOSGA002940	bHLH	3.46984	0	0	0.0450741
BGIOSGA002941	bHLH
BGIOSGA002943	bHLH	10.5905	1.62763	0.153687	0.00451055					7.51566	0	0	0.00541359
BGIOSGA003013	bHLH
BGIOSGA003095	Nin-like
BGIOSGA003124	LBD
BGIOSGA003134	WRKY	53.3009	25.1927	0.472651	0.000712407
BGIOSGA003252	Dof
BGIOSGA003265	bZIP
BGIOSGA003306	WRKY
BGIOSGA003313	SBP
BGIOSGA003377	Trihelix	131.998	264.87	2.00662	3.71813e-05	96.2547	410.293	4.26258	1.11838e-33	152.674	336.271	2.20255	4.81825e-07
BGIOSGA003453	GATA	51.756	237.89	4.59638	1.04222e-12					123.576	523.493	4.23619	1.37596e-05
BGIOSGA003461	NF-YC									351.135	1311.8	3.73588	1.64987e-78
BGIOSGA003560	NAC
BGIOSGA003621	FAR1
BGIOSGA003709	bZIP
BGIOSGA003710	bZIP					6.91764	1.31767	0.19048	0.0258269
BGIOSGA003800	HSF	46.8926	94.8002	2.02164	2.04727e-05
BGIOSGA003804	LBD
BGIOSGA003805	LBD
BGIOSGA003806	LBD
BGIOSGA003807	LBD
BGIOSGA003810	LBD
BGIOSGA003814	bHLH									103.013	40.0682	0.388963	1.48123e-06
BGIOSGA003819	bHLH
BGIOSGA003821	bHLH
BGIOSGA003851	WRKY									10.4788	0	0	0.000584358
BGIOSGA004025	HSF
BGIOSGA004027	WRKY	9.8005	2.5166	0.256783	0.0238679
BGIOSGA004292	bHLH									31.6796	11.4966	0.362904	0.0120276
BGIOSGA004402	HSF
BGIOSGA004404	WRKY									3.4675	18.8093	5.42446	0.0086799
BGIOSGA004459	HSF
BGIOSGA004481	bZIP					14.8459	37.6842	2.53835	0.000480616	49.4203	12.8087	0.259179	2.72777e-06
BGIOSGA004540	bHLH
BGIOSGA004544	bHLH
BGIOSGA004628	bZIP
BGIOSGA004701	WRKY					11.6876	47.2214	4.04029	1.41559e-07
BGIOSGA004703	WRKY
BGIOSGA004704	WRKY
BGIOSGA004705	WRKY
BGIOSGA004719	LBD					12.6966	2.64655	0.208445	0.00288868	20.5172	6.28184	0.306174	0.010192
BGIOSGA004722	WRKY									31.3159	9.24236	0.295133	0.00153981
BGIOSGA004736	bHLH
BGIOSGA004778	GRAS									582.219	267.923	0.460176	1.7375e-18
BGIOSGA004837	bZIP					880.994	408.742	0.463955	3.04193e-15
BGIOSGA004848	NAC
BGIOSGA004859	bHLH
BGIOSGA004950	NAC
BGIOSGA004951	NAC
BGIOSGA004955	LBD	26.4458	13.1718	0.498068	0.0252894					15.3663	2.91128	0.189459	0.00503098
BGIOSGA004992	bHLH									161.203	58.5186	0.363012	6.79065e-11
BGIOSGA004999	GRAS
BGIOSGA005001	GRAS
BGIOSGA005075	SBP					26.7142	10.2107	0.382219	0.00242336	46.2691	5.42945	0.117345	9.98764e-09
BGIOSGA005081	CAMTA
BGIOSGA005085	TCP
BGIOSGA005090	NAC
BGIOSGA005097	Trihelix
BGIOSGA005146	NAC					45.526	130.459	2.86558	9.40635e-11
BGIOSGA005161	GRAS	109.33	268.503	2.45588	2.75033e-09					155.962	672.309	4.31073	1.42332e-09
BGIOSGA005178	bHLH
BGIOSGA005267	WRKY									73.0741	18.9058	0.258721	4.48482e-08
BGIOSGA005293	bZIP					22.6237	6.6048	0.291942	0.000631165	30.8419	14.6336	0.474473	0.021372
BGIOSGA005319	TCP
BGIOSGA005344	LBD
BGIOSGA005408	bHLH					69.8982	24.3803	0.348798	3.45468e-07
BGIOSGA005501	NF-YA
BGIOSGA005529	GeBP
BGIOSGA005551	bZIP									174.59	52.715	0.301936	8.06912e-14
BGIOSGA005582	bHLH									69.2632	23.1173	0.33376	0.000501589
BGIOSGA005623	bHLH									130.57	25.149	0.19261	9.40954e-17
BGIOSGA005630	Nin-like					0.677743	5.28492	7.79782	0.0286906
BGIOSGA005653	E2F/DP	356.661	125.967	0.353184	8.51114e-24	47.4855	152.285	3.20698	7.42422e-14	151.521	52.2553	0.344871	2.50982e-10
BGIOSGA005697	bHLH	168.561	55.9206	0.331754	5.52309e-15	9.65274	22.4132	2.32195	0.0113002	30.702	8.72042	0.284035	0.00636446
BGIOSGA005698	Dof					134.401	46.3004	0.344493	2.70352e-11	305.334	27.178	0.0890108	1.82111e-54
BGIOSGA005700	NF-YB
BGIOSGA005701	NF-YB
BGIOSGA005764	Dof
BGIOSGA005769	ZF-HD
BGIOSGA005771	bHLH					31.3399	10.8856	0.347339	0.00326374	34.0652	12.8083	0.375993	0.00455143
BGIOSGA005839	GRAS	234.116	496.374	2.1202	1.84508e-11
BGIOSGA005855	Dof									129.3	54.9523	0.424999	5.10642e-07
BGIOSGA005924	WRKY
BGIOSGA005934	Trihelix									561.717	3478.19	6.19206	1.74554e-43
BGIOSGA005950	NAC
BGIOSGA005951	YABBY	8.29372	25.0426	3.01946	0.0268546	13.0672	3.95975	0.303029	0.0115188
BGIOSGA006133	NAC
BGIOSGA006235	Trihelix
BGIOSGA006236	bHLH
BGIOSGA006277	FAR1
BGIOSGA006294	FAR1									44.9831	107.764	2.39565	4.96418e-07
BGIOSGA006300	bZIP
BGIOSGA006304	E2F/DP
BGIOSGA006348	HSF
BGIOSGA006381	Trihelix					8.83045	2.64057	0.29903	0.0397405
BGIOSGA006438	HSF
BGIOSGA006685	NAC
BGIOSGA006686	NAC
BGIOSGA006708	CPP
BGIOSGA006734	bZIP
BGIOSGA006748	bHLH
BGIOSGA006773	Dof	1498.15	5230.55	3.49135	2.91503e-47					1355.65	5584.95	4.11975	6.6957e-149
BGIOSGA006827	BES1
BGIOSGA006833	bHLH
BGIOSGA006856	bHLH
BGIOSGA006859	GATA
BGIOSGA006916	bZIP					142.115	61.4098	0.432115	2.4866e-08
BGIOSGA006918	FAR1
BGIOSGA006948	GRAS
BGIOSGA006975	bZIP
BGIOSGA007055	NF-YC
BGIOSGA007071	NAC
BGIOSGA007096	Whirly
BGIOSGA007168	Nin-like
BGIOSGA007184	bZIP
BGIOSGA007201	NAC					20.3599	1.31094	0.0643883	1.04816e-07	15.0906	0.676318	0.0448173	0.000115157
BGIOSGA007229	bHLH
BGIOSGA007247	bHLH
BGIOSGA007279	FAR1
BGIOSGA007300	Trihelix
BGIOSGA007448	bZIP					257.823	108.693	0.421578	2.40553e-07	267.138	107.75	0.403349	1.6757e-12
BGIOSGA007458	BES1
BGIOSGA007499	SBP
BGIOSGA007539	GATA
BGIOSGA007643	SBP
BGIOSGA007649	bZIP	410.734	855.801	2.08359	9.3647e-23
BGIOSGA007655	SBP
BGIOSGA007670	WRKY					49.1419	99.7698	2.03024	2.25078e-05
BGIOSGA007726	bZIP									11.1913	27.3348	2.4425	0.0124341
BGIOSGA007783	NAC	8488.76	27730.9	3.26678	7.2552e-100					13916.1	34808.6	2.50132	1.86954e-81
BGIOSGA007838	HSF	5.98183	21.5462	3.60195	0.000620963	326.644	38.3613	0.117441	1.03062e-51
BGIOSGA007886	bZIP
BGIOSGA007898	NAC	20.1279	8.8083	0.437616	0.0228391	22.2848	6.62727	0.29739	0.000770632
BGIOSGA007926	WRKY
BGIOSGA007977	FAR1									26.8905	137.972	5.13088	1.36501e-14
BGIOSGA007986	GeBP
BGIOSGA008112	bHLH
BGIOSGA008165	WRKY
BGIOSGA008313	FAR1
BGIOSGA008381	Trihelix									676.5	266.346	0.393711	5.70094e-27
BGIOSGA008388	Trihelix
BGIOSGA008398	bHLH					137.683	675.048	4.9029	3.44252e-47	208.703	463.645	2.22156	1.02489e-17
BGIOSGA008400	bHLH	192.606	631.708	3.2798	2.496e-12					287.865	1451.61	5.04268	1.9139e-115
BGIOSGA008422	NAC	28.3549	9.15624	0.322915	0.0005538	31.5763	2.64882	0.0838862	7.25682e-09	41.5362	4.00828	0.0965007	7.55228e-09
BGIOSGA008478	EIL									4.47185	18.2984	4.09191	0.00362724
BGIOSGA008492	NAC									130.996	49.168	0.37534	4.03431e-08
BGIOSGA008576	bHLH
BGIOSGA008594	FAR1
BGIOSGA008595	FAR1
BGIOSGA008683	TCP									11.6815	0	0	0.000237858
BGIOSGA008714	GATA
BGIOSGA008763	GRAS
BGIOSGA008764	GRAS
BGIOSGA008846	bHLH
BGIOSGA008866	WRKY
BGIOSGA008903	bHLH									8.17545	19.5904	2.39624	0.0269557
BGIOSGA008968	bZIP
BGIOSGA009044	NAC
BGIOSGA009049	TCP									32.2924	2.13609	0.0661483	8.11052e-08
BGIOSGA009051	TCP
BGIOSGA009118	WRKY
BGIOSGA009202	bHLH
BGIOSGA009241	GATA
BGIOSGA009257	NAC
BGIOSGA009316	NAC
BGIOSGA009380	WRKY
BGIOSGA009472	NAC
BGIOSGA009474	NAC
BGIOSGA009504	SBP									865.046	1775.6	2.05261	1.61457e-31
BGIOSGA009581	NAC
BGIOSGA009585	NAC
BGIOSGA009622	bHLH	71.2737	35.4351	0.497169	0.000245379					51.4516	18.9747	0.368788	0.00014844
BGIOSGA009643	bZIP
BGIOSGA009723	FAR1					237.984	73.7342	0.309828	8.40962e-10	89.3645	234.271	2.62152	1.4654e-14
BGIOSGA009764	Dof
BGIOSGA009781	WRKY
BGIOSGA009826	HSF					2.37815	8.92215	3.75171	0.0252504
BGIOSGA009856	GATA
BGIOSGA009913	FAR1
BGIOSGA009949	GeBP
BGIOSGA010017	GRAS
BGIOSGA010036	GATA
BGIOSGA010080	bHLH
BGIOSGA010118	WRKY
BGIOSGA010142	NF-YA
BGIOSGA010180	CPP	22.7282	4.55656	0.200481	8.29032e-05
BGIOSGA010234	Dof
BGIOSGA010239	bHLH					10.1197	36.2521	3.58234	0.00233074
BGIOSGA010258	LBD
BGIOSGA010315	bHLH									54.6773	11.9669	0.218865	2.95598e-07
BGIOSGA010323	FAR1
BGIOSGA010384	FAR1
BGIOSGA010454	LBD	7.20908	20.2233	2.80526	0.00731179
BGIOSGA010480	GRAS
BGIOSGA010551	GRAS
BGIOSGA010604	bHLH
BGIOSGA010657	WRKY					51.4841	14.543	0.282476	5.73029e-05
BGIOSGA010671	HSF
BGIOSGA010816	NAC
BGIOSGA010835	bZIP	18.8176	6.7254	0.357399	0.00905724
BGIOSGA010850	bZIP
BGIOSGA010952	LBD
BGIOSGA010986	bHLH
BGIOSGA010988	bHLH
BGIOSGA011007	Dof
BGIOSGA011102	NF-YC									62.6714	11.7609	0.18766	2.84629e-09
BGIOSGA011118	LBD
BGIOSGA011142	bZIP
BGIOSGA011172	bHLH
BGIOSGA011179	bHLH
BGIOSGA011251	bHLH
BGIOSGA011302	CAMTA									630.617	1624.99	2.57683	2.41227e-49
BGIOSGA011352	NF-YA
BGIOSGA011363	bHLH
BGIOSGA011396	FAR1
BGIOSGA011445	LBD
BGIOSGA011499	bHLH
BGIOSGA011509	HSF
BGIOSGA011514	NAC
BGIOSGA011521	Nin-like					650.907	303.136	0.465713	5.59967e-14
BGIOSGA011539	NAC
BGIOSGA011583	Trihelix
BGIOSGA011584	Trihelix
BGIOSGA011665	GRAS
BGIOSGA011685	NAC
BGIOSGA011734	NAC
BGIOSGA011741	bHLH									9.41901	1.21517	0.129012	0.0154998
BGIOSGA011761	bZIP									396.608	169.491	0.427351	6.65559e-17
BGIOSGA011849	GATA									38.8086	81.5919	2.10242	0.000231292
BGIOSGA011866	LBD
BGIOSGA011873	E2F/DP
BGIOSGA011916	HSF									136.671	54.0869	0.395746	3.00947e-08
BGIOSGA011947	Dof	66.7771	31.9438	0.478364	0.000226403	210.447	55.1611	0.262114	4.35494e-12
BGIOSGA011954	bHLH
BGIOSGA011986	FAR1
BGIOSGA012015	bHLH					50.3305	134.129	2.66496	6.18913e-10
BGIOSGA012030	GRAS
BGIOSGA012115	YABBY	162.939	46.6958	0.286585	1.82841e-17					77.7097	5.06667	0.0652	1.48348e-17
BGIOSGA012151	HSF
BGIOSGA012253	FAR1					136.006	30.0505	0.220949	2.46063e-18	175.901	41.8502	0.237919	1.4874e-18
BGIOSGA012265	bHLH
BGIOSGA012273	GRAS
BGIOSGA012408	Trihelix
BGIOSGA012409	Trihelix
BGIOSGA012462	bZIP
BGIOSGA012523	WRKY
BGIOSGA012525	WRKY									37.3687	13.006	0.348046	0.00132385
BGIOSGA012535	EIL					1402.92	456.752	0.325573	2.92785e-14
BGIOSGA012540	FAR1
BGIOSGA012571	WRKY
BGIOSGA012577	bZIP					162.226	79.6888	0.491221	4.35657e-07
BGIOSGA012750	bHLH
BGIOSGA012779	CAMTA					294.403	619.353	2.10376	5.74808e-05
BGIOSGA012852	NF-YA
BGIOSGA012861	NF-YB									71.6809	31.1453	0.434499	0.000144746
BGIOSGA013002	GRAS
BGIOSGA013026	Dof
BGIOSGA013074	GRAS
BGIOSGA013119	LBD
BGIOSGA013151	NAC					6.32419	16.835	2.662	0.0395733
BGIOSGA013197	bHLH
BGIOSGA013223	YABBY									435.08	140.397	0.322692	3.63461e-27
BGIOSGA013249	LBD
BGIOSGA013269	Trihelix
BGIOSGA013293	bHLH	0.263208	4.94745	18.7967	0.0123332					0.178892	12.1729	68.0463	2.0773e-06
BGIOSGA013378	NF-YA					889.964	394.24	0.442984	4.79288e-17
BGIOSGA013417	TCP
BGIOSGA013420	GRAS
BGIOSGA013464	ZF-HD
BGIOSGA013482	GRAS
BGIOSGA013493	bHLH									40.7294	10.4662	0.256968	3.64778e-05
BGIOSGA013533	bHLH
BGIOSGA013535	WRKY
BGIOSGA013598	WRKY
BGIOSGA013600	bHLH					23.2231	69.0548	2.97353	2.35933e-06
BGIOSGA013618	bHLH	9.32446	1.23686	0.132647	0.00526893
BGIOSGA013656	NAC	26.0995	6.92297	0.265253	0.000234002	4.93257	14.5595	2.95171	0.0143229	16.7037	2.77381	0.16606	0.00256794
BGIOSGA013672	bHLH									89.28	193.315	2.16526	7.32271e-09
BGIOSGA013684	TCP
BGIOSGA013705	LBD
BGIOSGA013724	HSF
BGIOSGA013729	bHLH					211.211	100.13	0.474077	1.09802e-08
BGIOSGA013733	WRKY
BGIOSGA013793	bZIP	355.99	767.665	2.15642	2.9545e-18					454.606	924.658	2.03398	2.86108e-22
BGIOSGA013800	bHLH
BGIOSGA013814	NAC
BGIOSGA013837	Dof
BGIOSGA013858	NAC
BGIOSGA013866	NAC
BGIOSGA013867	GATA
BGIOSGA013869	GATA
BGIOSGA013875	NAC
BGIOSGA013920	FAR1
BGIOSGA013972	WRKY
BGIOSGA014023	NAC
BGIOSGA014034	NAC
BGIOSGA014063	NF-YC
BGIOSGA014085	Dof									476.129	153.415	0.322214	1.63581e-28
BGIOSGA014125	Trihelix
BGIOSGA014175	WRKY
BGIOSGA014246	bHLH
BGIOSGA014332	NAC
BGIOSGA014342	NAC
BGIOSGA014351	FAR1					123.986	54.9396	0.443112	1.7998e-06
BGIOSGA014412	Trihelix									31.9488	88.9616	2.78451	1.43987e-07
BGIOSGA014424	bHLH	16.2867	76.6635	4.70714	8.17495e-10					3.09044	17.3278	5.60691	0.000546251
BGIOSGA014428	LFY
BGIOSGA014504	GRAS
BGIOSGA014530	Dof									53.4986	26.1582	0.488951	0.00356173
BGIOSGA014540	Nin-like	308.209	631.413	2.04865	8.15155e-15
BGIOSGA014565	bHLH
BGIOSGA014566	bHLH
BGIOSGA014567	bHLH
BGIOSGA014615	WRKY
BGIOSGA014617	WRKY
BGIOSGA014620	GATA
BGIOSGA014631	Trihelix
BGIOSGA014649	NAC									14.9258	5.06667	0.339457	0.0470468
BGIOSGA014650	YABBY	9.37836	19.3345	2.06161	0.0431275
BGIOSGA014751	NAC					2.27575	18.0905	7.94925	0.00892759
BGIOSGA014881	NAC					30.085	92.2856	3.0675	1.98975e-09
BGIOSGA014906	WRKY					6.53057	22.4602	3.43924	0.00073721	27.8073	10.6832	0.384187	0.00728853
BGIOSGA015018	NAC
BGIOSGA015067	ZF-HD
BGIOSGA015069	ZF-HD
BGIOSGA015085	GRAS
BGIOSGA015115	FAR1					77.4585	36.2924	0.46854	6.96251e-05
BGIOSGA015126	E2F/DP
BGIOSGA015142	S1Fa-like
BGIOSGA015143	S1Fa-like
BGIOSGA015145	S1Fa-like
BGIOSGA015178	Trihelix
BGIOSGA015290	bHLH	1.08154	9.98072	9.22823	0.00103652	36.5811	10.5533	0.288492	1.32249e-05	0.767793	101.729	132.495	2.20593e-49
BGIOSGA015389	bHLH
BGIOSGA015399	FAR1
BGIOSGA015472	bHLH
BGIOSGA015604	bHLH									2109.35	5727.07	2.71508	8.66698e-58
BGIOSGA015708	E2F/DP
BGIOSGA015954	TCP
BGIOSGA015977	bZIP
BGIOSGA015991	CPP					0.713879	11.895	16.6625	8.66491e-05
BGIOSGA016251	bHLH
BGIOSGA016274	CAMTA
BGIOSGA016307	FAR1
BGIOSGA016336	LBD
BGIOSGA016339	Trihelix
BGIOSGA016426	bHLH
BGIOSGA016427	bHLH									697.117	2068.35	2.967	2.38356e-69
BGIOSGA016453	NAC	12.8486	4.05841	0.315864	0.0239201	9.91337	0.658459	0.0664213	0.000321458
BGIOSGA016530	EIL					7.94632	1.31843	0.165917	0.0112886
BGIOSGA016546	NAC
BGIOSGA016597	NAC									14.1942	31.0102	2.18471	0.0141854
BGIOSGA016602	FAR1
BGIOSGA016635	Trihelix
BGIOSGA016651	bHLH
BGIOSGA016686	Nin-like
BGIOSGA016756	NAC
BGIOSGA016791	TCP
BGIOSGA016802	FAR1
BGIOSGA016834	GeBP	26.2555	12.5662	0.478613	0.0226429
BGIOSGA016846	GATA
BGIOSGA016861	Trihelix	279.467	776.454	2.77834	3.47068e-38					339.046	1225.9	3.61574	7.74859e-32
BGIOSGA016888	SBP
BGIOSGA016901	GRAS
BGIOSGA016941	HSF									38.536	92.168	2.39174	0.00132942
BGIOSGA017023	GRAS
BGIOSGA017025	bHLH
BGIOSGA017037	WRKY
BGIOSGA017063	WRKY
BGIOSGA017139	bHLH
BGIOSGA017200	bHLH
BGIOSGA017208	bZIP					226.882	101.717	0.448328	6.10828e-10
BGIOSGA017275	SBP
BGIOSGA017471	bHLH
BGIOSGA017481	WRKY
BGIOSGA017544	GATA
BGIOSGA017556	WRKY
BGIOSGA017690	WRKY									2.51522	10.4276	4.14579	0.0238929
BGIOSGA017726	NAC
BGIOSGA017747	CPP
BGIOSGA017801	bZIP
BGIOSGA017860	WRKY
BGIOSGA017861	WRKY
BGIOSGA017876	WRKY	5.66782	0.867535	0.153063	0.0444924					13.2586	0	0	6.99392e-05
BGIOSGA017902	NF-YB
BGIOSGA017962	NAC					0	3.64623	Inf	0.020559
BGIOSGA018023	NAC
BGIOSGA018041	NAC
BGIOSGA018046	LBD	9.15976	2.12584	0.232084	0.0229668	5.05299	0.326239	0.0645636	0.0162133	9.63146	1.19587	0.124163	0.01379
BGIOSGA018048	NAC	2860.22	10643.1	3.72107	1.4101e-115					2407.49	8056.93	3.34661	1.2214e-119
BGIOSGA018059	bZIP
BGIOSGA018131	SRS									18.7177	7.5163	0.401561	0.0438977
BGIOSGA018244	LBD
BGIOSGA018245	LBD
BGIOSGA018293	NAC
BGIOSGA018311	FAR1
BGIOSGA018654	NAC	231.554	88.6033	0.382647	1.86626e-15	17.8717	82.7283	4.62901	2.83852e-09
BGIOSGA018676	WRKY	67.2868	25.6905	0.381806	3.30566e-06					122.841	35.7913	0.291362	3.09798e-11
BGIOSGA018747	LBD
BGIOSGA018779	GATA
BGIOSGA018854	WRKY
BGIOSGA018884	EIL
BGIOSGA018905	LBD									0.198164	5.39086	27.204	0.0284235
BGIOSGA018944	Dof
BGIOSGA018950	GRAS
BGIOSGA018951	GRAS
BGIOSGA018982	bHLH
BGIOSGA019110	Trihelix					5.31363	22.143	4.16721	0.000166998
BGIOSGA019116	bZIP
BGIOSGA019117	WRKY
BGIOSGA019118	bZIP
BGIOSGA019119	WRKY					6.99592	0.326239	0.0466327	0.00204988
BGIOSGA019157	bHLH					28.5549	13.8292	0.484303	0.0128977	32.0756	9.09424	0.283525	0.000657841
BGIOSGA019218	bHLH
BGIOSGA019238	bHLH	9.5978	2.90743	0.302927	0.0442481
BGIOSGA019580	NF-YC	2142.83	5089.93	2.37533	1.17448e-49
BGIOSGA019620	WRKY
BGIOSGA019621	WRKY					23.8346	61.1972	2.56758	1.42098e-05	135.309	32.2364	0.238243	5.78516e-15
BGIOSGA019629	NAC					4.25482	33.3481	7.83771	5.60248e-09
BGIOSGA019630	NAC
BGIOSGA019645	NAC
BGIOSGA019646	WRKY	286.82	132.997	0.463695	6.15436e-13
BGIOSGA019647	NAC
BGIOSGA019718	FAR1
BGIOSGA019720	FAR1
BGIOSGA019758	GRAS					106.191	277.085	2.6093	1.58505e-14
BGIOSGA019760	GRAS
BGIOSGA019856	SBP
BGIOSGA019897	NAC									251.369	95.5054	0.379941	3.31091e-14
BGIOSGA019930	bZIP									250.151	809.687	3.23679	7.49314e-17
BGIOSGA019936	Dof					23.9776	6.5951	0.275053	0.00046323
BGIOSGA019942	bZIP
BGIOSGA020074	GRAS
BGIOSGA020087	bZIP
BGIOSGA020099	NF-YC
BGIOSGA020123	GRAS
BGIOSGA020126	bHLH
BGIOSGA020128	bHLH
BGIOSGA020173	TCP
BGIOSGA020189	VOZ
BGIOSGA020209	GATA
BGIOSGA020240	HSF									27.3888	7.97796	0.291285	0.0020166
BGIOSGA020266	WRKY	63.405	21.8081	0.343949	7.993e-06	25.3708	62.4261	2.46055	0.00401372	142.373	66.8397	0.469467	2.19148e-06
BGIOSGA020285	bHLH
BGIOSGA020349	Trihelix
BGIOSGA020351	Trihelix
BGIOSGA020356	NAC									1.33742	9.80051	7.32792	0.00306955
BGIOSGA020371	WRKY	8.27514	1.64913	0.199287	0.0233738
BGIOSGA020376	WRKY
BGIOSGA020389	bZIP
BGIOSGA020403	WRKY
BGIOSGA020407	NF-YB
BGIOSGA020412	GRAS
BGIOSGA020424	GATA
BGIOSGA020427	ZF-HD					18.2364	8.9229	0.48929	0.0457832
BGIOSGA020451	WRKY
BGIOSGA020465	CPP
BGIOSGA020491	bHLH
BGIOSGA020507	NAC									6.56898	0.538847	0.082029	0.0394585
BGIOSGA020519	bZIP
BGIOSGA020526	bZIP
BGIOSGA020556	FAR1
BGIOSGA020577	SBP					230.729	91.7994	0.397867	1.79014e-12	238.812	107.627	0.450675	2.19297e-10
BGIOSGA020596	GATA
BGIOSGA020731	SBP
BGIOSGA020738	bZIP	136.946	380.133	2.77579	4.35848e-25	213.194	763.467	3.58109	1.33324e-34	146.411	620.282	4.23657	6.81545e-38
BGIOSGA020743	bZIP	16.6422	54.5468	3.27762	0.00620963	32.6919	172.339	5.27162	1.62274e-13	30.5698	80.7835	2.64259	1.25617e-06
BGIOSGA020778	WRKY	13.3874	1.23686	0.0923899	0.000197784					17.2895	3.29336	0.190483	0.00372444
BGIOSGA020785	bZIP
BGIOSGA020863	GRAS
BGIOSGA020887	bZIP					9.56845	21.4487	2.2416	0.0180148
BGIOSGA020889	bZIP
BGIOSGA020891	bHLH									171.441	52.9706	0.308973	1.26934e-13
BGIOSGA020952	FAR1
BGIOSGA021039	NAC	44.5458	152.752	3.4291	1.4322e-09					30.689	113.093	3.68514	2.02243e-09
BGIOSGA021054	HSF
BGIOSGA021116	NAC									5.06325	15.2304	3.00802	0.0303442
BGIOSGA021174	WRKY	27.2602	10.7409	0.394016	0.00375751					12.692	1.55865	0.122805	0.00558826
BGIOSGA021243	FAR1
BGIOSGA021316	CPP
BGIOSGA021487	bZIP
BGIOSGA021526	NF-X1
BGIOSGA021543	FAR1
BGIOSGA021743	bHLH									1029.46	3492.94	3.39297	1.1053e-102
BGIOSGA021777	bHLH
BGIOSGA022006	NAC	35.0111	15.7744	0.450555	0.00598845
BGIOSGA022010	BBR-BPC
BGIOSGA022020	GRAS	45.7934	17.4663	0.381415	0.000103926					24.7525	8.24186	0.332971	0.00958336
BGIOSGA022108	NAC					4.33911	0	0	0.00933652
BGIOSGA022116	NAC	67.2182	165.392	2.46053	1.00455e-08					47.7387	119.782	2.50912	2.6115e-08
BGIOSGA022141	GRAS					31.3622	13.8733	0.442359	0.00419619	25.5116	8.90992	0.34925	0.00615421
BGIOSGA022297	Whirly					70.3817	182.803	2.59731	1.77843e-11
BGIOSGA022298	WRKY
BGIOSGA022355	WRKY
BGIOSGA022375	bHLH	373.914	1017.62	2.72154	6.76363e-42	450.108	1269.09	2.81952	9.55594e-28	308.229	1317.55	4.2746	5.68277e-92
BGIOSGA022378	FAR1									165.578	333.222	2.01248	1.31328e-06
BGIOSGA022533	bHLH
BGIOSGA022536	bZIP
BGIOSGA022538	GRAS
BGIOSGA022576	bHLH					0.320803	7.92473	24.7028	0.000719343	6.84363	0	0	0.00918974
BGIOSGA022577	TCP									9.21336	1.89148	0.205298	0.0352732
BGIOSGA022580	Nin-like
BGIOSGA022619	E2F/DP	126.316	44.4195	0.351654	4.23119e-11	24.3	122.65	5.04731	4.13132e-12	79.6835	29.5973	0.371436	6.93425e-06
BGIOSGA022621	FAR1
BGIOSGA022664	NAC
BGIOSGA022687	bHLH
BGIOSGA022694	FAR1
BGIOSGA022707	NF-YB									58.1805	4.28322	0.0736195	1.90348e-13
BGIOSGA022779	FAR1
BGIOSGA022861	NAC
BGIOSGA022898	FAR1
BGIOSGA022910	FAR1
BGIOSGA022967	bHLH
BGIOSGA023024	bHLH
BGIOSGA023036	FAR1
BGIOSGA023073	BES1
BGIOSGA023100	HSF
BGIOSGA023114	bHLH
BGIOSGA023117	GATA
BGIOSGA023119	GATA	114.825	50.8189	0.442577	9.28157e-06	71.4206	31.9497	0.447346	0.000122326	127.532	20.6319	0.161778	4.79446e-18
BGIOSGA023199	FAR1
BGIOSGA023213	bZIP	5.80733	0.824595	0.141992	0.0380752
BGIOSGA023255	GRAS
BGIOSGA023284	bZIP
BGIOSGA023314	bZIP	3.50164	12.7379	3.63769	0.00888107
BGIOSGA023408	SBP
BGIOSGA023409	SBP
BGIOSGA023434	NF-YC	156.303	75.3416	0.482022	6.69616e-08
BGIOSGA023457	NAC
BGIOSGA023595	SRS
BGIOSGA023624	bHLH					187.272	89.4947	0.477885	5.52093e-08	232.702	62.8314	0.270009	3.89839e-20
BGIOSGA023694	EIL									518.515	239.054	0.461036	3.36812e-17
BGIOSGA023697	Dof					476.198	232.101	0.487404	4.14315e-11
BGIOSGA023698	NAC					504.09	147.774	0.29315	3.46191e-28	401.415	112.558	0.280403	2.62905e-30
BGIOSGA023706	WRKY
BGIOSGA023710	bZIP	231.007	542.417	2.34806	1.79441e-23					92.5346	540.62	5.84235	4.37471e-72
BGIOSGA023869	bHLH									113.243	744.724	6.57632	8.3668e-99
BGIOSGA023886	CAMTA
BGIOSGA023919	NF-YA	605.498	1357.24	2.24152	2.03095e-20					375.104	1810.71	4.82721	4.7898e-125
BGIOSGA023925	NF-YB					63.4654	145.111	2.28646	8.33308e-05
BGIOSGA023966	WRKY
BGIOSGA023988	bHLH
BGIOSGA023996	HRT-like	290.644	128.333	0.441548	3.00779e-14	55.9512	114.532	2.04701	0.0068552	94.7072	39.1146	0.413005	8.37804e-06
BGIOSGA024007	WRKY
BGIOSGA024018	BES1									169.586	23.5518	0.138878	4.64241e-26
BGIOSGA024071	NAC	17.3845	34.98	2.01214	0.00797827
BGIOSGA024146	bHLH
BGIOSGA024182	FAR1
BGIOSGA024253	SBP
BGIOSGA024272	FAR1
BGIOSGA024366	NAC					16.4079	46.9102	2.859	2.23867e-05
BGIOSGA024531	GATA	2.41349	17.1872	7.12131	3.8699e-05	8.93886	25.7413	2.87971	0.0012072	8.2505	32.9982	3.99953	6.29845e-05
BGIOSGA024543	NAC
BGIOSGA024674	bHLH									29.9095	9.31955	0.311592	0.00263624
BGIOSGA024713	bZIP	1597	4141.15	2.59308	1.55267e-57					1383.96	9278.69	6.70444	0
BGIOSGA024793	NF-YA
BGIOSGA024948	WRKY
BGIOSGA025074	bZIP
BGIOSGA025120	NAC	23.5915	1.62769	0.0689948	7.50956e-06
BGIOSGA025137	bHLH					45.392	15.1858	0.334548	1.41173e-05	47.6038	8.73385	0.18347	2.07122e-07
BGIOSGA025162	TCP
BGIOSGA025186	YABBY									1634.21	250.332	0.153182	6.3184e-140
BGIOSGA025242	CPP
BGIOSGA025247	HSF
BGIOSGA025266	bHLH
BGIOSGA025382	bZIP
BGIOSGA025388	bHLH	192.547	93.091	0.483471	4.23745e-09
BGIOSGA025410	NAC					47.1301	153.904	3.26552	3.96463e-14
BGIOSGA025503	EIL									81.0939	24.0304	0.296327	9.28844e-08
BGIOSGA025504	NAC	13.5972	2.03996	0.150028	0.000942308
BGIOSGA025537	FAR1
BGIOSGA025645	WRKY
BGIOSGA025647	FAR1
BGIOSGA025721	CAMTA
BGIOSGA025747	NAC
BGIOSGA025749	FAR1
BGIOSGA025776	Dof					7.57736	1.98211	0.261583	0.0426813
BGIOSGA025902	GRAS
BGIOSGA025912	bHLH									7.82576	45.0451	5.756	0.000840019
BGIOSGA025948	FAR1
BGIOSGA025964	GRAS									43.8912	10.2129	0.232687	9.06681e-06
BGIOSGA025976	YABBY
BGIOSGA026022	GRAS
BGIOSGA026037	GRAS
BGIOSGA026049	LBD									114.053	42.3177	0.371037	6.86894e-08
BGIOSGA026051	GRAS
BGIOSGA026135	FAR1
BGIOSGA026216	GeBP
BGIOSGA026239	HSF									35.176	15.6896	0.446032	0.00955568
BGIOSGA026248	bZIP
BGIOSGA026335	FAR1
BGIOSGA026407	NAC	117.189	38.6906	0.330154	7.52347e-07	133.495	40.9519	0.306768	4.87073e-13	165.137	44.2175	0.267762	2.74332e-15
BGIOSGA026419	bZIP
BGIOSGA026428	bZIP
BGIOSGA026473	LBD
BGIOSGA026481	NAC
BGIOSGA026532	SRS
BGIOSGA026537	HSF	19.548	50.1875	2.56739	0.00104153					64.9153	140.228	2.16017	6.25869e-07
BGIOSGA026548	TCP									111.845	47.7582	0.427002	2.02754e-06
BGIOSGA026551	bHLH
BGIOSGA026577	bHLH
BGIOSGA026695	NAC
BGIOSGA026705	SBP
BGIOSGA026709	EIL	167.123	439.061	2.62717	2.55101e-25					169.4	1750.07	10.331	2.1118e-125
BGIOSGA026734	WRKY					231.658	79.2527	0.342111	1.11837e-15
BGIOSGA026766	bZIP					3.96415	0	0	0.0140613
BGIOSGA026775	bHLH
BGIOSGA026779	bHLH	41.6028	100.212	2.40877	8.28863e-08	36.1984	15.8847	0.438822	0.00187919
BGIOSGA026798	ZF-HD					26.7082	9.90836	0.370986	0.00182829
BGIOSGA026828	bHLH
BGIOSGA026829	HSF	1.82698	7.96226	4.35815	0.0320655
BGIOSGA026924	ZF-HD
BGIOSGA026934	NAC
BGIOSGA026937	bHLH
BGIOSGA027072	CPP
BGIOSGA027300	WRKY
BGIOSGA027404	WRKY					26.7383	83.6262	3.12758	8.68771e-09
BGIOSGA027462	NF-YC					11.8202	34.3799	2.90858	0.000201031	28.8083	11.9945	0.416355	0.0226607
BGIOSGA027463	NF-YC	6.13415	0	0	0.00297624
BGIOSGA027481	NAC	19.848	4.57806	0.230657	0.000557003
BGIOSGA027488	WRKY
BGIOSGA027489	WRKY
BGIOSGA027491	WRKY
BGIOSGA027492	WRKY
BGIOSGA027551	bHLH
BGIOSGA027558	bZIP					74.5007	32.0566	0.430287	1.52956e-05
BGIOSGA027569	NF-YB
BGIOSGA027623	NAC
BGIOSGA027691	bHLH
BGIOSGA027780	bHLH
BGIOSGA027804	NAC
BGIOSGA027807	NAC	5.59183	0.824595	0.147464	0.0462105
BGIOSGA027877	NAC
BGIOSGA027881	NAC
BGIOSGA027883	NAC
BGIOSGA028043	LBD
BGIOSGA028053	FAR1
BGIOSGA028138	NF-YA
BGIOSGA028459	NAC
BGIOSGA028462	NAC
BGIOSGA028522	bZIP
BGIOSGA028546	FAR1
BGIOSGA028589	NF-YB
BGIOSGA028630	LBD
BGIOSGA028683	FAR1
BGIOSGA028717	TCP
BGIOSGA028728	NAC
BGIOSGA028731	ZF-HD
BGIOSGA028820	GeBP
BGIOSGA028831	bZIP
BGIOSGA028855	bHLH					19.1069	8.91019	0.466334	0.0338512
BGIOSGA028870	Trihelix
BGIOSGA028884	bHLH
BGIOSGA028888	bHLH									288.075	1111.81	3.85946	1.91826e-50
BGIOSGA028889	Dof									366.494	145.812	0.397858	4.20247e-18
BGIOSGA028921	NF-YC
BGIOSGA028963	bHLH									102.602	348.39	3.39554	1.40244e-28
BGIOSGA028994	SBP
BGIOSGA029005	LBD
BGIOSGA029027	bHLH									209.645	84.4314	0.402735	4.22678e-11
BGIOSGA029051	SBP									11.3428	0	0	0.000297874
BGIOSGA029063	NAC					96.8793	13.5276	0.139634	2.74868e-20	105.015	16.5334	0.157438	8.70425e-16
BGIOSGA029105	bZIP
BGIOSGA029106	bZIP									350.146	775.359	2.21439	8.6647e-25
BGIOSGA029127	bZIP
BGIOSGA029242	NF-YB					42.5167	141.007	3.31651	6.93151e-07
BGIOSGA029388	SRS	10.0226	25.9741	2.59154	0.00346349
BGIOSGA029403	HSF	61.9502	146.598	2.36639	6.57327e-10					130.775	489.292	3.74147	4.41826e-42
BGIOSGA029420	TCP
BGIOSGA029426	bHLH
BGIOSGA029440	bZIP
BGIOSGA029460	bHLH
BGIOSGA029497	bHLH									748.791	129.858	0.173424	8.51317e-76
BGIOSGA029508	NAC									0.569628	12.9072	22.6589	1.22905e-05
BGIOSGA029518	NAC					200.99	459.513	2.28625	2.59574e-14
BGIOSGA029541	SBP
BGIOSGA029545	EIL									227.147	502.468	2.21209	1.68927e-18
BGIOSGA029546	bZIP
BGIOSGA029574	WRKY	791.237	361.834	0.457301	5.00677e-24
BGIOSGA029595	bZIP
BGIOSGA029617	ZF-HD	141.084	294.846	2.08986	8.7801e-12
BGIOSGA029640	HSF					15.3009	6.93702	0.453372	0.0470222
BGIOSGA029658	bHLH
BGIOSGA029757	WRKY	70.5587	25.3902	0.359845	5.2166e-05					5.65524	34.5872	6.11594	1.18738e-06
BGIOSGA029758	WRKY									3.20842	19.7582	6.15822	0.0001483
BGIOSGA029759	bHLH									18.149	6.69425	0.36885	0.0326186
BGIOSGA029765	ZF-HD									44.367	17.7103	0.399178	0.00119746
BGIOSGA029774	NAC
BGIOSGA029777	bHLH
BGIOSGA029897	Trihelix
BGIOSGA030038	FAR1
BGIOSGA030048	NAC
BGIOSGA030067	WRKY					3.54695	10.926	3.08039	0.033009
BGIOSGA030113	WRKY
BGIOSGA030346	WRKY
BGIOSGA030369	FAR1
BGIOSGA030427	bZIP									114.16	233.759	2.04765	3.2392e-09
BGIOSGA030535	WRKY									30.3406	5.08597	0.167629	2.84057e-05
BGIOSGA030605	LBD					1.26519	23.445	18.5308	5.39893e-09
BGIOSGA030744	TCP
BGIOSGA030752	ZF-HD
BGIOSGA030852	Nin-like
BGIOSGA030881	GeBP
BGIOSGA030896	bHLH
BGIOSGA030899	bZIP
BGIOSGA030901	HSF									14.0388	57.2814	4.08021	2.74553e-06
BGIOSGA030928	bHLH
BGIOSGA030936	bHLH					40.3596	9.26035	0.229446	3.63974e-07
BGIOSGA030954	bHLH
BGIOSGA030958	bHLH									515.12	1187.74	2.30576	5.51309e-34
BGIOSGA030959	Dof
BGIOSGA030979	NF-YC
BGIOSGA031008	bHLH
BGIOSGA031055	SBP									22.3948	2.29286	0.102383	3.728e-05
BGIOSGA031062	NAC	12.5695	26.494	2.1078	0.0232971	34.2314	12.5212	0.365782	0.000383195
BGIOSGA031176	bZIP
BGIOSGA031219	Nin-like					88.0317	37.3504	0.424284	2.92078e-06	30.5875	89.7348	2.93371	8.52675e-08
BGIOSGA031229	NAC	55.0484	14.4514	0.262522	6.35444e-08					14.0917	2.81241	0.199579	0.0102681
BGIOSGA031230	NAC	5.1794	15.624	3.01656	0.00914957	4.89042	0	0	0.00447963
BGIOSGA031252	Trihelix
BGIOSGA031300	BES1
BGIOSGA031362	FAR1
BGIOSGA031426	bHLH					28.7834	11.2552	0.39103	0.0214451	55.7048	3.13659	0.0563074	3.30746e-13
BGIOSGA031446	GRAS
BGIOSGA031474	bHLH									40.8789	15.1811	0.371368	0.000578926
BGIOSGA031505	bZIP									19.6532	51.0791	2.59902	0.000141088
BGIOSGA031553	Trihelix									213.491	616.4	2.88724	5.6381e-10
BGIOSGA031580	YABBY
BGIOSGA031618	Dof	9.86058	24.0417	2.43816	0.00777016
BGIOSGA031626	Dof
BGIOSGA031769	GATA									24.9998	81.9633	3.27856	1.00849e-07
BGIOSGA031841	E2F/DP									158.867	331.075	2.08397	2.79387e-12
BGIOSGA031910	HSF
BGIOSGA031952	Dof					174.018	40.6818	0.233779	1.01259e-20
BGIOSGA031957	bHLH
BGIOSGA031986	NAC
BGIOSGA031988	NAC
BGIOSGA032047	NAC
BGIOSGA032058	GRAS									394.68	876.058	2.21966	2.00765e-26
BGIOSGA032080	NAC
BGIOSGA032120	FAR1
BGIOSGA032231	NAC
BGIOSGA032254	LBD									73.0739	32.6818	0.447244	0.0010563
BGIOSGA032378	BBR-BPC
BGIOSGA032380	BBR-BPC
BGIOSGA032415	bHLH
BGIOSGA032645	NF-YC	8787.74	22280.5	2.53541	2.15467e-63
BGIOSGA032671	FAR1
BGIOSGA032700	WRKY
BGIOSGA032809	CAMTA
BGIOSGA032814	bHLH					9.16937	0	0	2.91708e-05
BGIOSGA032875	NAC
BGIOSGA032878	bHLH
BGIOSGA032901	NAC					7.81989	17.1896	2.19819	0.0419185
BGIOSGA032902	NAC
BGIOSGA032905	NAC					5.19921	28.0774	5.40033	2.54502e-06
BGIOSGA032906	NAC
BGIOSGA032907	NAC					3.6915	14.8543	4.02393	0.00239294
BGIOSGA033132	NAC					43.0017	16.8828	0.392609	0.00017679
BGIOSGA033234	FAR1
BGIOSGA033343	NAC
BGIOSGA033429	GATA									50.3665	1.59724	0.0317124	9.40166e-14
BGIOSGA033455	Trihelix
BGIOSGA033468	STAT
BGIOSGA033482	NAC
BGIOSGA033493	bHLH
BGIOSGA033505	WRKY
BGIOSGA033569	WRKY
BGIOSGA033733	bHLH
BGIOSGA033734	bHLH
BGIOSGA033765	GATA
BGIOSGA033769	GATA
BGIOSGA033836	NAC
BGIOSGA033939	GRAS
BGIOSGA033954	SBP
BGIOSGA033976	bHLH
BGIOSGA034052	FAR1
BGIOSGA034185	Nin-like
BGIOSGA034216	FAR1
BGIOSGA034224	ZF-HD					47.2111	97.1118	2.05697	1.95864e-05	64.0982	23.4529	0.36589	3.77668e-05
BGIOSGA034366	GATA									30.0557	14.0837	0.468588	0.0313136
BGIOSGA034369	GATA
BGIOSGA034376	NAC
BGIOSGA034377	NAC
BGIOSGA034395	NAC
BGIOSGA034480	bZIP
BGIOSGA034518	GRAS
BGIOSGA034519	GRAS
BGIOSGA034521	GRAS
BGIOSGA034522	GRAS
BGIOSGA034523	GRAS
BGIOSGA034529	NAC
BGIOSGA034611	WRKY
BGIOSGA034612	WRKY
BGIOSGA034613	WRKY
BGIOSGA034615	WRKY
BGIOSGA034616	WRKY
BGIOSGA034630	TCP
BGIOSGA034653	LBD									39.3541	4.89061	0.124272	2.13924e-07
BGIOSGA034703	GRAS
BGIOSGA034713	NAC	232.866	104.528	0.448876	6.78226e-12	326.668	51.2029	0.156743	1.43605e-42
BGIOSGA034714	NAC
BGIOSGA034716	NAC
BGIOSGA034718	ZF-HD	416.228	881.15	2.11699	2.83725e-10					308.803	655.059	2.12128	2.60135e-08
BGIOSGA034756	NAC
BGIOSGA034759	bZIP
BGIOSGA034760	GRAS
BGIOSGA034823	NAC					6.93576	1.32441	0.190954	0.0257076
BGIOSGA034825	NAC
BGIOSGA034827	bZIP
BGIOSGA034828	bZIP
BGIOSGA034853	bZIP
BGIOSGA034855	GRAS
BGIOSGA034861	Trihelix									302.873	608.534	2.0092	5.2897e-17
BGIOSGA034998	NAC
BGIOSGA035015	bZIP
BGIOSGA035149	FAR1
BGIOSGA035151	FAR1
BGIOSGA035288	WRKY
BGIOSGA035289	WRKY					20.7892	8.9132	0.428743	0.0157387
BGIOSGA035327	NAC	5164.84	21602.8	4.18266	1.3393e-140					15291	36333.1	2.3761	1.77867e-42
BGIOSGA035328	NAC
BGIOSGA035329	NAC
BGIOSGA035330	NAC
BGIOSGA035332	NAC	1413.09	3828.18	2.70908	9.89779e-62					1233.92	5538.22	4.48833	3.6157e-168
BGIOSGA035358	bHLH
BGIOSGA035410	NF-YC
BGIOSGA035534	bHLH					207.982	75.0129	0.360671	1.09485e-13
BGIOSGA035596	bHLH
BGIOSGA035598	GRAS
BGIOSGA035674	NAC
BGIOSGA035675	WRKY
BGIOSGA035677	WRKY
BGIOSGA035741	GRAS	28.555	6.79421	0.237934	5.68934e-05					24.943	0.519549	0.0208294	1.08793e-07
BGIOSGA035742	GRAS
BGIOSGA035743	GRAS
BGIOSGA035744	GRAS
BGIOSGA035745	GRAS
BGIOSGA035772	bZIP	2.14718	8.76548	4.08232	0.0257566
BGIOSGA035784	NAC
BGIOSGA035818	NF-YA	359.712	154.351	0.429096	2.27018e-17	142.921	37.5825	0.262959	4.37974e-16	113.616	22.3941	0.197104	5.64322e-14
BGIOSGA035844	NF-YA
BGIOSGA035875	CPP	821.75	351.672	0.427955	3.25004e-11
BGIOSGA035877	CPP
BGIOSGA035894	bHLH	35.7288	74.71	2.09103	6.08768e-05	38.4322	13.2119	0.34377	0.000650315
BGIOSGA035895	WRKY
BGIOSGA035911	Dof
BGIOSGA035917	bHLH
BGIOSGA035980	LFY
BGIOSGA036419	bZIP									572.503	1379.57	2.40972	1.80377e-39
BGIOSGA036435	FAR1
BGIOSGA036535	NAC
BGIOSGA036575	Trihelix
BGIOSGA036595	E2F/DP
BGIOSGA036617	bZIP					59.2815	27.4511	0.463063	0.000250887
BGIOSGA036664	NAC
BGIOSGA036688	FAR1	58.862	17.1444	0.291264	1.77461e-07	12.3457	1.32516	0.107338	0.000247699
BGIOSGA036755	WRKY
BGIOSGA036756	WRKY
BGIOSGA036757	WRKY
BGIOSGA036759	WRKY
BGIOSGA036760	WRKY
BGIOSGA036823	WRKY	67.4475	32.6396	0.483926	0.000551709	49.7714	17.566	0.352933	1.52135e-05	39.2721	14.309	0.364356	0.00206164
BGIOSGA036825	WRKY	48.4792	21.3963	0.441351	0.000889659	34.6909	12.5175	0.36083	0.00849403
BGIOSGA036857	LBD
BGIOSGA036912	GRAS	52.0824	22.1087	0.424495	0.00101497
BGIOSGA036918	NAC	7.98942	1.64913	0.206414	0.0283468	11.311	1.64989	0.145866	0.00133401
BGIOSGA036920	NAC					219.598	26.4282	0.120348	1.28366e-39	189.659	92.0001	0.485083	7.94942e-08
BGIOSGA036921	NAC	85.9219	38.3643	0.446502	6.2251e-06
BGIOSGA036923	ZF-HD	284.798	852.151	2.99213	1.22168e-09					217.677	618.357	2.8407	8.38049e-18
BGIOSGA036955	NAC
BGIOSGA036957	bZIP
BGIOSGA036958	GRAS
BGIOSGA036980	NAC
BGIOSGA037017	FAR1
BGIOSGA037019	NAC					38.1714	17.5458	0.459657	0.00239409
BGIOSGA037021	bZIP	41.0861	109.342	2.66129	1.371e-09					87.9493	201.623	2.2925	2.31185e-06
BGIOSGA037035	FAR1
BGIOSGA037037	bZIP
BGIOSGA037038	GRAS
BGIOSGA037060	GATA	34.4163	70.7804	2.0566	0.000171008	88.1869	205.292	2.32792	1.19386e-05
BGIOSGA037077	TCP
BGIOSGA037126	bZIP									131.349	53.4003	0.406552	5.82841e-06
BGIOSGA037277	NAC
BGIOSGA037293	NAC
BGIOSGA037294	NAC
BGIOSGA037382	NAC
BGIOSGA037431	bHLH
BGIOSGA037460	bHLH
BGIOSGA037592	bZIP
BGIOSGA037646	GRAS
BGIOSGA037731	bHLH
BGIOSGA037732	bHLH
BGIOSGA037733	bHLH
BGIOSGA037734	bHLH									0	4.56642	Inf	0.0052463
BGIOSGA037742	bZIP					44.7681	19.4598	0.43468	0.000564963	47.2186	9.75127	0.206513	0.000105187
BGIOSGA037772	bHLH
BGIOSGA037775	bHLH					23.3315	7.27824	0.311949	0.000883187	27.7167	7.2331	0.260965	0.00059221
BGIOSGA037776	NAC
BGIOSGA037778	NAC
BGIOSGA037799	TCP									74.4367	17.2101	0.231204	1.12588e-09
BGIOSGA037817	YABBY
BGIOSGA037833	GATA
BGIOSGA037850	FAR1									104.617	360.027	3.44139	7.86517e-07
BGIOSGA037855	bHLH
BGIOSGA037985	FAR1
BGIOSGA038072	FAR1
BGIOSGA038168	GeBP
BGIOSGA038559	FAR1
BGIOSGA038821	GRAS
BGIOSGA038947	LBD
BGIOSGA040489	WRKY									12.3938	2.77381	0.223806	0.0237844
BGIOSGA040495	FAR1	17.8531	8.13839	0.455853	0.0466572
BGIOSGA040507	Dof
BGIOSGA040512	bZIP
BGIOSGA040605	bZIP
BGIOSGA040624	FAR1
BGIOSGA040642	bHLH					2.37815	11.5994	4.87749	0.00540657
BGIOSGA000812	ARF
BGIOSGA001046	ARF
BGIOSGA003093	ARF
BGIOSGA005099	ARF					1886.9	940.741	0.498563	5.56415e-05	1230.92	3327.22	2.70303	1.11736e-69
BGIOSGA007153	ARF					90.5166	16.2281	0.179283	1.04429e-06
BGIOSGA007604	ARF					72.5157	23.8221	0.32851	7.40915e-08
BGIOSGA008429	ARF
BGIOSGA008657	ARF
BGIOSGA014036	ARF					11.9707	37.3699	3.12177	4.05867e-05	24.7635	7.43911	0.300406	0.00384633
BGIOSGA014119	ARF									479.447	226.376	0.472159	7.30713e-16
BGIOSGA014158	ARF					40.0483	16.1585	0.403474	0.0107981
BGIOSGA016467	ARF					464.455	174.406	0.375507	7.53885e-19
BGIOSGA016767	ARF	290.873	133.774	0.459907	2.38227e-13					93.501	30.2842	0.323892	1.0889e-07
BGIOSGA020357	ARF					699.752	349.246	0.4991	2.92081e-12
BGIOSGA020682	ARF
BGIOSGA022468	ARF									208.579	1395.79	6.69187	1.2754e-147
BGIOSGA023559	ARF
BGIOSGA024709	ARF
BGIOSGA025276	ARF
BGIOSGA026655	ARF					459.464	225.241	0.490226	0.000503411	316.644	752.672	2.37703	5.91799e-28
BGIOSGA033142	ARF
BGIOSGA033901	ARF					1956.34	783.671	0.40058	2.31946e-12
BGIOSGA035840	ARF
BGIOSGA036199	ARF
BGIOSGA000276	B3	640.044	1293.91	2.0216	9.14076e-09
BGIOSGA000302	B3	67.8675	175.098	2.58	4.504e-13
BGIOSGA003083	B3	62.0022	29.5988	0.477383	0.000315154
BGIOSGA004373	B3	25.9255	53.2929	2.05562	0.0174969
BGIOSGA004375	B3					28.5549	13.9092	0.487105	0.012854
BGIOSGA005835	B3
BGIOSGA006113	B3	24.2849	5.83648	0.240334	0.000159004
BGIOSGA006943	B3	58.4583	10.5005	0.179625	4.77746e-07					64.8692	2.09749	0.0323342	2.92954e-17
BGIOSGA008149	B3	192.595	73.6449	0.382382	8.71025e-14					32.4688	3.22482	0.0993206	1.92684e-07
BGIOSGA008150	B3
BGIOSGA011321	B3	120.99	59.9794	0.495739	3.13197e-06					84.7956	27.5687	0.32512	1.49079e-07
BGIOSGA011738	B3
BGIOSGA011927	B3	167.74	78.356	0.467129	1.86779e-06	137.792	28.7224	0.208447	1.33162e-06	159.621	36.1434	0.226432	4.94568e-12
BGIOSGA012100	B3									282.59	27.2745	0.0965159	3.11174e-49
BGIOSGA013132	B3
BGIOSGA013133	B3					34.0447	12.9103	0.379216	0.000511098	73.3708	15.7499	0.214662	1.33978e-09
BGIOSGA013134	B3									17.4354	6.12507	0.3513	0.0369967
BGIOSGA013136	B3
BGIOSGA013137	B3
BGIOSGA013139	B3
BGIOSGA013142	B3
BGIOSGA013143	B3
BGIOSGA013144	B3
BGIOSGA013145	B3	25.1328	81.0274	3.22397	1.02559e-09	45.1717	13.2627	0.293607	2.6028e-06	24.0562	58.1189	2.41596	0.000808717
BGIOSGA014093	B3
BGIOSGA014094	B3									31.5966	66.8696	2.11636	0.000347608
BGIOSGA014498	B3
BGIOSGA015201	B3
BGIOSGA015306	B3
BGIOSGA015307	B3	9.12486	39.9535	4.37853	2.3169e-06	25.2986	9.59408	0.379233	0.00272321	5.25642	83.6677	15.9172	1.1084e-25
BGIOSGA016160	B3	5.05219	0	0	0.00889751
BGIOSGA017853	B3
BGIOSGA020831	B3	31.5143	11.5226	0.365633	0.000945859
BGIOSGA022089	B3	55.1943	307.649	5.57392	7.97496e-29
BGIOSGA022090	B3
BGIOSGA022172	B3	76.9959	17.9003	0.232484	1.16073e-11					33.8423	3.17519	0.0938231	3.17434e-07
BGIOSGA022464	B3	39.8234	15.2117	0.38198	0.000310063					22.3505	2.70527	0.121039	0.0268481
BGIOSGA023709	B3					268.555	127.28	0.473943	1.19305e-09
BGIOSGA025272	B3
BGIOSGA025273	B3
BGIOSGA025947	B3									1198.24	3428.88	2.8616	8.4074e-78
BGIOSGA027187	B3
BGIOSGA027192	B3
BGIOSGA027821	B3					906.625	253.695	0.279824	4.04842e-15
BGIOSGA028020	B3
BGIOSGA031489	B3
BGIOSGA034352	B3
BGIOSGA034469	B3
BGIOSGA035909	B3
BGIOSGA036599	B3					39.4247	10.5369	0.267267	2.74394e-06
BGIOSGA037705	B3
BGIOSGA037706	B3
BGIOSGA037707	B3					3.72763	0	0	0.0200013
BGIOSGA000316	AP2					6.5607	0.998169	0.152144	0.0183043
BGIOSGA004677	AP2					22.9083	54.7668	2.3907	9.93093e-05
BGIOSGA008619	AP2	19.6964	58.5494	2.97259	7.16677e-07	21.3345	7.91724	0.371101	0.0051137	13.156	34.634	2.63256	0.00232444
BGIOSGA010867	AP2									23.7045	8.8386	0.372867	0.0196971
BGIOSGA011170	AP2					10.936	2.62786	0.240295	0.00993155
BGIOSGA011350	AP2					151.91	73.3405	0.48279	5.21608e-07
BGIOSGA013636	AP2
BGIOSGA013826	AP2
BGIOSGA016726	AP2
BGIOSGA017250	AP2									193.814	603.091	3.1117	4.18072e-29
BGIOSGA017263	AP2					84.1233	25.4166	0.302135	1.43191e-09
BGIOSGA017664	AP2
BGIOSGA018911	AP2					188.409	91.9249	0.4879	1.09395e-07
BGIOSGA020753	AP2
BGIOSGA020813	AP2
BGIOSGA021927	AP2
BGIOSGA025077	AP2					9.27177	1.66412	0.179482	0.00704507	4.66193	16.9458	3.63493	0.00856449
BGIOSGA025426	AP2
BGIOSGA027579	AP2
BGIOSGA028751	AP2
BGIOSGA030783	AP2
BGIOSGA034580	AP2
BGIOSGA035153	AP2
BGIOSGA036704	AP2
BGIOSGA020812	AP2
BGIOSGA023402	AP2
BGIOSGA019793	AP2	452.735	144.692	0.319595	4.64232e-32	246.745	89.9197	0.364424	8.83752e-15	361.713	87.6259	0.242253	4.0195e-32
BGIOSGA000428	ERF									146.195	68.8359	0.470849	1.9504e-06
BGIOSGA001090	ERF
BGIOSGA002184	ERF
BGIOSGA002708	ERF
BGIOSGA002846	ERF
BGIOSGA003032	ERF
BGIOSGA003364	ERF	452.15	1501.7	3.32124	3.35699e-27					403.574	1610.73	3.99117	4.87614e-48
BGIOSGA004470	ERF					21.9881	8.91239	0.405328	0.00835212	24.9611	5.39086	0.21597	0.000884748
BGIOSGA004611	ERF
BGIOSGA004939	ERF
BGIOSGA005257	ERF
BGIOSGA005433	ERF									81.6239	7.11492	0.0871671	5.23491e-17
BGIOSGA005480	ERF
BGIOSGA005486	ERF
BGIOSGA005542	ERF					4.17054	27.1136	6.50124	8.38876e-07
BGIOSGA005557	ERF
BGIOSGA005624	ERF
BGIOSGA005915	ERF									115.682	12.6433	0.109293	6.0711e-21
BGIOSGA005966	ERF	8.23715	20.5501	2.4948	0.0113486	7.9222	60.4326	7.62827	1.9134e-14
BGIOSGA006249	ERF
BGIOSGA006285	ERF
BGIOSGA006362	ERF
BGIOSGA006366	ERF
BGIOSGA006989	ERF	35.2593	83.892	2.37929	1.21245e-06					33.8689	112.786	3.33009	4.4735e-11
BGIOSGA007748	ERF	12.5532	3.29826	0.262743	0.0116722
BGIOSGA007836	ERF
BGIOSGA008254	ERF					171.57	59.5354	0.347004	4.65742e-13
BGIOSGA008532	ERF
BGIOSGA008740	ERF
BGIOSGA008802	ERF
BGIOSGA008804	ERF					0.641607	8.59666	13.3987	0.00118969
BGIOSGA009068	ERF
BGIOSGA009392	ERF									8.85059	0	0	0.00196568
BGIOSGA009571	ERF
BGIOSGA010324	ERF
BGIOSGA010868	ERF	50.85	16.9253	0.332847	2.28567e-05
BGIOSGA011061	ERF
BGIOSGA011298	ERF
BGIOSGA011326	ERF
BGIOSGA011328	ERF									1255.61	595.402	0.474195	2.64673e-19
BGIOSGA011329	ERF	88.2433	410.141	4.64784	4.29266e-34	50.4508	248.133	4.91831	1.00359e-19	22.8759	148.196	6.47824	2.57744e-26
BGIOSGA011723	ERF					2.29387	13.2448	5.774	0.00097036
BGIOSGA011868	ERF
BGIOSGA011963	ERF
BGIOSGA012597	ERF	3.48574	39.3178	11.2796	1.56091e-12					1.13926	18.0317	15.8276	9.82432e-07
BGIOSGA014134	ERF	43.2615	106.349	2.45828	2.73903e-08
BGIOSGA014193	ERF
BGIOSGA014194	ERF
BGIOSGA014220	ERF
BGIOSGA014221	ERF
BGIOSGA014605	ERF									226.322	71.3356	0.315196	3.74954e-17
BGIOSGA014673	ERF
BGIOSGA015096	ERF
BGIOSGA015474	ERF
BGIOSGA016313	ERF
BGIOSGA016321	ERF					0	5.91568	Inf	0.00652806	21.7116	1.59724	0.0735662	2.06512e-05
BGIOSGA016873	ERF
BGIOSGA016874	ERF
BGIOSGA016882	ERF
BGIOSGA016883	ERF
BGIOSGA016884	ERF	124.174	382.694	3.08192	1.4156e-29					52.0012	271.984	5.23033	2.23822e-37
BGIOSGA016949	ERF
BGIOSGA016950	ERF					0.35694	7.591	21.2669	0.00101277
BGIOSGA017088	ERF
BGIOSGA017525	ERF	18.6785	5.31684	0.284651	0.00293941	24.7154	2.66153	0.107687	1.52511e-07
BGIOSGA017558	ERF
BGIOSGA017796	ERF
BGIOSGA017797	ERF									48.711	8.39863	0.172418	1.34487e-07
BGIOSGA018034	ERF
BGIOSGA018232	ERF
BGIOSGA018253	ERF
BGIOSGA019608	ERF
BGIOSGA019701	ERF	76.2726	232.359	3.04643	1.46823e-20
BGIOSGA019928	ERF
BGIOSGA020033	ERF
BGIOSGA020923	ERF									384.042	55.0598	0.143369	1.5035e-51
BGIOSGA021643	ERF					33.4933	16.2034	0.483781	0.00762296	56.6602	16.6984	0.294711	1.15298e-05
BGIOSGA021939	ERF
BGIOSGA022219	ERF
BGIOSGA022362	ERF
BGIOSGA022380	ERF
BGIOSGA022427	ERF
BGIOSGA022463	ERF
BGIOSGA022471	ERF
BGIOSGA022472	ERF
BGIOSGA022479	ERF
BGIOSGA022480	ERF
BGIOSGA022531	ERF
BGIOSGA023319	ERF									50.6685	204.828	4.04251	2.42292e-23
BGIOSGA023322	ERF
BGIOSGA023401	ERF
BGIOSGA023403	ERF	14.2093	33.7605	2.37595	0.0265227
BGIOSGA023726	ERF	11.0093	67.9803	6.17483	1.40583e-11	34.8489	174.481	5.00679	8.17206e-24	9.9148	234.052	23.6063	4.17317e-27
BGIOSGA023741	ERF
BGIOSGA023903	ERF	96.4635	36.668	0.380123	2.56643e-08	49.6586	10.5639	0.21273	2.11801e-08	219.493	16.5334	0.0753252	4.96328e-40
BGIOSGA024035	ERF
BGIOSGA024428	ERF
BGIOSGA024429	ERF
BGIOSGA025360	ERF
BGIOSGA026461	ERF
BGIOSGA026464	ERF	163.63	423.708	2.58943	3.81863e-24					154.348	443.831	2.87551	6.12864e-20
BGIOSGA026544	ERF
BGIOSGA026545	ERF
BGIOSGA027003	ERF
BGIOSGA027104	ERF
BGIOSGA027571	ERF
BGIOSGA028650	ERF
BGIOSGA028781	ERF
BGIOSGA029017	ERF
BGIOSGA029071	ERF									594.143	254.275	0.42797	1.7218e-21
BGIOSGA029205	ERF
BGIOSGA029206	ERF
BGIOSGA029230	ERF
BGIOSGA029415	ERF					6.41616	17.1761	2.67701	0.0153557
BGIOSGA029416	ERF
BGIOSGA029417	ERF
BGIOSGA030019	ERF					359.872	158.674	0.440919	3.30211e-12
BGIOSGA030065	ERF					79.5449	17.5009	0.220012	1.22936e-12	65.9886	24.2864	0.368039	2.01962e-05
BGIOSGA030624	ERF
BGIOSGA030816	ERF									7199.52	18707.3	2.59841	5.26472e-85
BGIOSGA030907	ERF
BGIOSGA031114	ERF
BGIOSGA031313	ERF	6.73656	0	0	0.00166805					16.5801	1.19587	0.0721265	0.000168345
BGIOSGA031406	ERF	28.6844	62.1441	2.16648	0.00394908
BGIOSGA031822	ERF
BGIOSGA032793	ERF
BGIOSGA032849	ERF					1.31334	14.1816	10.7981	4.01057e-05	22.6751	8.79175	0.387727	0.0183755
BGIOSGA032886	ERF
BGIOSGA033447	ERF					6.28204	41.0013	6.52674	1.13506e-09
BGIOSGA034227	ERF
BGIOSGA034432	ERF
BGIOSGA035885	ERF
BGIOSGA035887	ERF
BGIOSGA036561	ERF
BGIOSGA037681	ERF
BGIOSGA037744	ERF
BGIOSGA038064	ERF
BGIOSGA038325	ERF
BGIOSGA008589	DBB					148.182	12.2362	0.0825751	1.65899e-36	86.7948	21.7982	0.251146	1.67263e-07
BGIOSGA008716	DBB
BGIOSGA014811	DBB					899.822	352.213	0.391425	8.13352e-22	736.641	189.751	0.25759	1.7555e-51
BGIOSGA014813	DBB
BGIOSGA016847	DBB
BGIOSGA019342	DBB									26.2898	5.22344	0.198687	0.000223046
BGIOSGA022334	DBB
BGIOSGA023597	DBB									52.6369	22.4245	0.426022	0.00145674
BGIOSGA029398	DBB					1060.37	491.077	0.463118	3.68482e-16
BGIOSGA037146	DBB
BGIOSGA007657	CO-like									28.3987	6.43861	0.226722	0.000258335
BGIOSGA008605	CO-like					285.765	119.654	0.418714	8.66094e-13	236.898	82.1779	0.346891	2.93888e-11
BGIOSGA008956	CO-like
BGIOSGA013431	CO-like									250.89	25.8037	0.102849	7.42213e-43
BGIOSGA016694	CO-like									39.2758	2.77381	0.070624	3.1394e-09
BGIOSGA020760	CO-like					614.933	151.5	0.246369	1.84217e-28	425.825	174.088	0.408825	1.27226e-10
BGIOSGA022657	CO-like					13.0131	29.3599	2.25618	0.00621206	46.683	7.15352	0.153236	6.1508e-07
BGIOSGA022685	CO-like
BGIOSGA023751	CO-like
BGIOSGA000304	ARR-B
BGIOSGA005436	ARR-B					378.253	105.848	0.279835	2.7825e-26
BGIOSGA007015	ARR-B					274.205	117.755	0.429442	8.32936e-06	158.138	325.737	2.05982	9.85314e-12
BGIOSGA012149	ARR-B
BGIOSGA016167	ARR-B									22.2899	1.0584	0.0474831	3.79984e-06
BGIOSGA016169	ARR-B					7.51119	1.32365	0.176224	0.037702
BGIOSGA018104	ARR-B
BGIOSGA022430	ARR-B
BGIOSGA023368	ARR-B	76.9071	35.1302	0.456788	2.69787e-05	4.61176	21.2226	4.60185	0.00225653	16.3814	5.86116	0.357795	0.0370719
BGIOSGA000023	G2-like					9.12112	24.1064	2.64292	0.00390404
BGIOSGA002040	G2-like					56.2013	22.4348	0.399186	3.35976e-05	60.2789	14.8865	0.24696	6.20753e-07
BGIOSGA002879	G2-like
BGIOSGA003383	G2-like
BGIOSGA004786	G2-like
BGIOSGA005373	G2-like
BGIOSGA007064	G2-like
BGIOSGA007162	G2-like
BGIOSGA007863	G2-like									0.178892	4.14575	23.1746	0.0322936
BGIOSGA008790	G2-like
BGIOSGA008860	G2-like
BGIOSGA008875	G2-like
BGIOSGA010126	G2-like					10.4647	25.1225	2.4007	0.00677298
BGIOSGA011527	G2-like
BGIOSGA012345	G2-like
BGIOSGA012541	G2-like
BGIOSGA012553	G2-like
BGIOSGA013148	G2-like
BGIOSGA013620	G2-like
BGIOSGA013627	G2-like
BGIOSGA014151	G2-like									63.3983	18.749	0.295734	2.55857e-06
BGIOSGA016936	G2-like
BGIOSGA017051	G2-like					65.435	29.3337	0.448288	0.00509988
BGIOSGA017810	G2-like
BGIOSGA017828	G2-like
BGIOSGA018058	G2-like
BGIOSGA021086	G2-like
BGIOSGA022077	G2-like
BGIOSGA022875	G2-like					130.624	26.4956	0.202839	2.18644e-19	123.473	13.3278	0.107941	6.63571e-22
BGIOSGA023251	G2-like									613.613	223.348	0.363988	3.77143e-29
BGIOSGA023422	G2-like
BGIOSGA023423	G2-like
BGIOSGA023442	G2-like	33.9278	6.57514	0.193798	1.04187e-06
BGIOSGA023563	G2-like									79.7771	24.3714	0.305494	2.4879e-07
BGIOSGA023696	G2-like									5.70437	18.8069	3.29693	0.00643915
BGIOSGA025055	G2-like									713.133	2006.39	2.81349	1.11872e-62
BGIOSGA025605	G2-like
BGIOSGA026931	G2-like					14.3324	44.3167	3.09205	1.39358e-05
BGIOSGA028027	G2-like					16.7089	5.95458	0.356372	0.012109
BGIOSGA028509	G2-like
BGIOSGA028510	G2-like
BGIOSGA028511	G2-like
BGIOSGA028704	G2-like									49.9925	11.7416	0.234868	1.43985e-06
BGIOSGA030473	G2-like
BGIOSGA030474	G2-like
BGIOSGA030709	G2-like
BGIOSGA031479	G2-like
BGIOSGA031750	G2-like
BGIOSGA035910	G2-like	0.263208	4.53512	17.2302	0.0193847
BGIOSGA036796	G2-like
BGIOSGA036807	G2-like
BGIOSGA037689	G2-like					23.1793	58.8575	2.53922	1.8285e-05	127.075	22.2956	0.175452	1.92658e-17
BGIOSGA000377	MIKC_MADS
BGIOSGA000892	MIKC_MADS					25.1283	11.9114	0.474025	0.0171213
BGIOSGA004940	MIKC_MADS									1099.71	384.485	0.349624	2.04699e-46
BGIOSGA007056	MIKC_MADS									508.34	136.776	0.269064	2.30201e-38
BGIOSGA007333	MIKC_MADS
BGIOSGA008494	MIKC_MADS	81.5116	322.551	3.95711	6.59817e-36	292.621	131.506	0.449408	2.64546e-11	40.4579	495.055	12.2363	3.798e-109
BGIOSGA008820	MIKC_MADS	480.281	238.448	0.496476	1.66379e-15					550.137	115.824	0.210536	3.9448e-51
BGIOSGA008983	MIKC_MADS
BGIOSGA009093	MIKC_MADS
BGIOSGA009797	MIKC_MADS
BGIOSGA009798	MIKC_MADS	363.754	160.191	0.440382	1.37443e-16	233.753	80.9362	0.346247	2.93584e-10
BGIOSGA011213	MIKC_MADS									108.264	28.3246	0.261625	1.56802e-11
BGIOSGA011317	MIKC_MADS					24.324	73.6437	3.02761	6.70248e-08
BGIOSGA015021	MIKC_MADS
BGIOSGA015023	MIKC_MADS
BGIOSGA016105	MIKC_MADS									0.550356	6.80139	12.3582	0.00759491
BGIOSGA016980	MIKC_MADS					149.046	68.3312	0.458458	9.67959e-08	207.034	34.6852	0.167534	1.2409e-26
BGIOSGA017110	MIKC_MADS
BGIOSGA018624	MIKC_MADS					38.4003	12.2227	0.318297	3.50771e-05	59.5523	11.692	0.196331	3.06049e-08
BGIOSGA019900	MIKC_MADS	559.118	254.733	0.455598	4.46576e-20					292.51	54.1216	0.185025	5.43297e-34
BGIOSGA020546	MIKC_MADS	23.2736	10.741	0.461509	0.0218971
BGIOSGA021662	MIKC_MADS	98.3471	46.7391	0.475246	6.68745e-06
BGIOSGA021849	MIKC_MADS	25.0878	11.1104	0.44286	0.0130264					10.1316	0.676318	0.0667532	0.00354688
BGIOSGA022154	MIKC_MADS					35.1577	83.3484	2.3707	3.9061e-06
BGIOSGA023435	MIKC_MADS					2.53038	16.8521	6.65991	0.000100935
BGIOSGA024961	MIKC_MADS					4.63588	14.5535	3.13932	0.0101263	13.002	1.73471	0.133419	0.00429373
BGIOSGA026097	MIKC_MADS									269.745	58.9196	0.218427	7.14781e-28
BGIOSGA027872	MIKC_MADS					18.822	4.29871	0.228387	0.000402911	4.75579	33.0281	6.94482	1.19375e-07
BGIOSGA029052	MIKC_MADS									3907.88	840.703	0.21513	1.345e-154
BGIOSGA031056	MIKC_MADS									2572.43	734.3	0.28545	4.42277e-94
BGIOSGA033356	MIKC_MADS									240.13	117.332	0.488616	9.39219e-05
BGIOSGA036463	MIKC_MADS
BGIOSGA000269	M-type_MADS
BGIOSGA000297	M-type_MADS
BGIOSGA002178	M-type_MADS									220.095	45.4866	0.206669	2.11792e-24
BGIOSGA002989	M-type_MADS	56.1062	8.98448	0.160134	1.94575e-11	9.7069	2.3076	0.237728	0.015821	7.52315	0	0	0.0053913
BGIOSGA003303	M-type_MADS	66.4265	4.90433	0.0738309	7.03837e-19	20.6067	2.32705	0.112927	5.54891e-06	18.9737	1.71542	0.0904104	0.000119058
BGIOSGA003304	M-type_MADS	19.367	1.69213	0.0873718	0.000799341					16.1289	0	0	7.67865e-06
BGIOSGA003440	M-type_MADS
BGIOSGA003441	M-type_MADS
BGIOSGA003442	M-type_MADS
BGIOSGA003443	M-type_MADS
BGIOSGA003731	M-type_MADS
BGIOSGA005076	M-type_MADS									82.1677	24.3053	0.295801	5.44065e-08
BGIOSGA005284	M-type_MADS
BGIOSGA006672	M-type_MADS
BGIOSGA007336	M-type_MADS
BGIOSGA007600	M-type_MADS
BGIOSGA011095	M-type_MADS					27.8574	13.8464	0.497046	0.0189517	18.9704	56.3987	2.97298	0.00280218
BGIOSGA016106	M-type_MADS
BGIOSGA016270	M-type_MADS	3.46322	11.8492	3.42142	0.0332124
BGIOSGA018341	M-type_MADS	5.92132	0	0	0.00379828
BGIOSGA018453	M-type_MADS
BGIOSGA018621	M-type_MADS									218.11	21.0419	0.0964739	7.57154e-39
BGIOSGA021177	M-type_MADS
BGIOSGA022830	M-type_MADS					30.1469	8.59893	0.285234	6.45238e-05	20.8395	139.312	6.68497	2.30325e-12
BGIOSGA022872	M-type_MADS
BGIOSGA025100	M-type_MADS	4.85568	0.412268	0.0849041	0.0387581
BGIOSGA026745	M-type_MADS
BGIOSGA026939	M-type_MADS
BGIOSGA028419	M-type_MADS	123.726	13.6054	0.109964	5.7943e-28	46.2221	20.4041	0.441436	0.0325878	52.2274	11.1338	0.21318	5.71568e-07
BGIOSGA029053	M-type_MADS									17.6697	4.00828	0.226845	0.00532758
BGIOSGA030217	M-type_MADS
BGIOSGA030219	M-type_MADS	91.8937	7.76912	0.0845447	6.10209e-24					38.2924	3.06805	0.0801218	5.14438e-09
BGIOSGA034252	M-type_MADS	35.0601	0.390827	0.0111474	1.443e-14	10.0458	0.985453	0.0980958	0.000861474	12.2733	0.676318	0.0551046	0.000791613
BGIOSGA035654	M-type_MADS
BGIOSGA036149	M-type_MADS
BGIOSGA036334	M-type_MADS
BGIOSGA005497	GRF					21.0059	8.3138	0.395784	0.0147354
BGIOSGA005785	GRF					255.799	78.9668	0.308707	3.80588e-19
BGIOSGA008811	GRF
BGIOSGA013306	GRF
BGIOSGA013307	GRF					26.0727	1.98287	0.0760516	5.02671e-09
BGIOSGA013499	GRF
BGIOSGA014417	GRF					394.945	168.717	0.42719	4.78832e-14
BGIOSGA016961	GRF
BGIOSGA022056	GRF
BGIOSGA022506	GRF
BGIOSGA025662	GRF
BGIOSGA035433	GRF
BGIOSGA037400	GRF					59.1112	17.878	0.302446	1.72488e-07	40.8858	18.5324	0.453271	0.00408009
BGIOSGA004179	HB-other
BGIOSGA005119	HB-other									396.543	1426.39	3.59706	5.32959e-47
BGIOSGA007535	HB-other
BGIOSGA013634	HB-other
BGIOSGA014307	HB-other	13.8635	3.68909	0.266102	0.00833307
BGIOSGA019308	HB-other
BGIOSGA019617	HB-other
BGIOSGA021223	HB-other
BGIOSGA022450	HB-other
BGIOSGA023211	HB-other
BGIOSGA024401	HB-other	13.4827	1.62769	0.120724	0.000437659
BGIOSGA026156	HB-other
BGIOSGA031128	HB-other									164.195	53.4811	0.325716	9.80122e-12
BGIOSGA032532	HB-other
BGIOSGA036831	WOX
BGIOSGA019069	WOX
BGIOSGA014217	WOX
BGIOSGA000516	WOX	280.776	632.424	2.25242	2.91014e-14
BGIOSGA014161	WOX	6.97148	0.867535	0.124441	0.0153838
BGIOSGA000469	WOX
BGIOSGA001059	WOX
BGIOSGA020366	WOX					9.18748	2.98475	0.324872	0.0464546
BGIOSGA026413	WOX	18.0342	38.3211	2.12491	0.00290596	20.6008	8.60491	0.417698	0.014269
BGIOSGA010824	WOX
BGIOSGA027391	WOX
BGIOSGA004695	WOX
BGIOSGA035766	TALE
BGIOSGA010051	TALE					632.949	289.323	0.457104	2.79502e-10
BGIOSGA034459	TALE
BGIOSGA036589	TALE									167.17	40.9076	0.244706	3.54153e-14
BGIOSGA011390	TALE									149.505	29.372	0.196462	1.19294e-18
BGIOSGA022158	TALE
BGIOSGA013510	TALE
BGIOSGA000492	TALE									273.044	67.8575	0.248522	1.63907e-25
BGIOSGA031494	TALE
BGIOSGA011748	TALE
BGIOSGA019968	TALE
BGIOSGA010052	TALE
BGIOSGA036588	TALE
BGIOSGA007823	TALE
BGIOSGA021033	TALE									22.0198	7.01844	0.318733	0.00789447
BGIOSGA026788	HD-ZIP									175.27	83.6377	0.477193	1.04095e-05
BGIOSGA026973	HD-ZIP					119.154	53.2703	0.44707	5.05061e-07
BGIOSGA008976	HD-ZIP
BGIOSGA030941	HD-ZIP
BGIOSGA014600	HD-ZIP									5.97139	0	0	0.0174202
BGIOSGA026851	HD-ZIP					13.4603	4.63917	0.344655	0.0189574	21.6787	4.68459	0.216092	0.00121586
BGIOSGA032882	HD-ZIP									29.1714	2.96918	0.101784	1.5607e-06
BGIOSGA029665	HD-ZIP
BGIOSGA006230	HD-ZIP
BGIOSGA033443	HD-ZIP					38.1412	14.1644	0.371369	0.00150921
BGIOSGA032409	HD-ZIP									94.8543	35.6538	0.37588	8.69177e-07
BGIOSGA032818	HD-ZIP									32.5377	11.5549	0.355124	0.00158647
BGIOSGA016852	HD-ZIP					26.6644	4.63917	0.173984	2.60039e-06
BGIOSGA011366	HD-ZIP	66.619	22.7187	0.341024	4.62807e-07					44.0689	1.0391	0.0235789	1.08514e-12
BGIOSGA022270	HD-ZIP	15.2497	5.94386	0.389769	0.0271062
BGIOSGA012175	HD-ZIP									53.751	15.8681	0.295214	8.08298e-06
BGIOSGA022272	HD-ZIP					43.1659	127.952	2.96419	2.36399e-08	204.244	34.5482	0.169152	7.6305e-27
BGIOSGA029853	HD-ZIP					128.713	56.1115	0.435944	1.09101e-07	78.2911	170.841	2.18212	3.41989e-08
BGIOSGA008720	HD-ZIP					179.017	77.6058	0.433511	2.3094e-09
BGIOSGA012017	HD-ZIP									67.5183	24.5113	0.363032	2.18178e-05
BGIOSGA001131	HD-ZIP
BGIOSGA020603	HD-ZIP
BGIOSGA026014	HD-ZIP					201.444	36.3029	0.180213	2.6908e-26	308.968	55.8823	0.180868	1.12836e-36
BGIOSGA007547	HD-ZIP
BGIOSGA011276	HD-ZIP	168.739	33.3093	0.197401	9.27765e-14	58.9348	8.59516	0.145842	2.88046e-13	295.374	32.47	0.109928	1.22845e-47
BGIOSGA000239	HD-ZIP									226.055	486.092	2.15033	2.52604e-17
BGIOSGA020420	HD-ZIP
BGIOSGA013637	TALE									33.9981	80.6123	2.37108	5.18303e-05
BGIOSGA009880	TALE					24.7292	10.9073	0.441069	0.0103198
BGIOSGA010073	TALE
BGIOSGA025091	TALE
BGIOSGA010071	TALE
BGIOSGA013638	TALE
BGIOSGA009878	TALE
BGIOSGA018883	TALE
BGIOSGA020786	TALE
BGIOSGA028399	TALE	106.552	49.1051	0.460856	1.64738e-06	34.0353	10.6035	0.311543	7.99237e-05	67.6235	28.0493	0.414786	0.000203425
BGIOSGA003338	TALE
BGIOSGA011746	TALE
BGIOSGA028102	HD-ZIP									317.389	106.089	0.334257	2.20319e-19
BGIOSGA014304	HD-ZIP
BGIOSGA027698	HD-ZIP
BGIOSGA005852	HD-ZIP									636.136	251.269	0.394993	4.4594e-26
BGIOSGA029405	HD-ZIP									210.702	81.5418	0.387001	7.981e-12
BGIOSGA000782	HD-ZIP
BGIOSGA013211	HD-ZIP					356.774	165.097	0.462751	5.24533e-10
BGIOSGA035845	HD-ZIP
BGIOSGA011687	HD-ZIP
BGIOSGA021700	HD-ZIP	344.691	138.963	0.403151	7.81083e-19	107.15	40.3966	0.377009	1.58145e-08	68.2806	25.9325	0.379793	4.84019e-05
BGIOSGA002186	HD-ZIP
BGIOSGA014527	HD-ZIP									231.733	97.6777	0.421509	2.50719e-11
BGIOSGA031343	HD-ZIP	723.055	263.954	0.365054	1.35943e-34					210.783	52.0434	0.246905	3.19164e-20
BGIOSGA033144	HD-ZIP
BGIOSGA028396	HD-ZIP
BGIOSGA004593	HD-ZIP	2374.88	1011.89	0.426078	1.81852e-38	813.992	350.682	0.430818	5.79909e-10	480.463	27.6459	0.0575402	1.54701e-94
BGIOSGA022583	HB-PHD									410.667	1562.32	3.80436	2.71432e-87
BGIOSGA000171	C2H2
BGIOSGA000249	C3H
BGIOSGA000355	C2H2
BGIOSGA000452	C2H2
BGIOSGA000523	C2H2	6.40974	0	0	0.00225774
BGIOSGA000684	C2H2									133.315	49.8943	0.374259	7.00208e-09
BGIOSGA001127	C3H
BGIOSGA001204	C3H
BGIOSGA001959	C3H									530.174	3451.02	6.50923	5.7554e-182
BGIOSGA001962	C3H
BGIOSGA002217	C3H					1881.94	623.555	0.331337	3.04651e-33	1926.43	762.391	0.395753	2.99415e-50
BGIOSGA002283	C3H
BGIOSGA002287	C3H
BGIOSGA002939	C2H2									82.5225	19.159	0.232168	1.61917e-08
BGIOSGA003122	C2H2
BGIOSGA003158	C3H
BGIOSGA003802	C3H
BGIOSGA003803	C2H2					56.8896	19.804	0.348113	3.50367e-06	72.6738	20.3569	0.280114	3.27561e-06
BGIOSGA003981	LSD
BGIOSGA004423	C3H	0	6.31313	60	0.000993521					1.47777	53.4027	36.1374	1.40522e-11
BGIOSGA004558	C2H2	93.2288	412.714	4.42689	3.61049e-33					144.43	1567.46	10.8527	8.28034e-79
BGIOSGA004768	C2H2	19.7124	166.998	8.47173	5.30639e-39					68.3563	403.669	5.90537	2.98737e-23
BGIOSGA004888	C2H2					1015.47	285.078	0.280734	2.12134e-37
BGIOSGA005011	C2H2
BGIOSGA005017	C2H2
BGIOSGA005334	C2H2					9.09542	0.332975	0.0366091	0.000235503
BGIOSGA005341	C2H2
BGIOSGA006205	C2H2
BGIOSGA006371	C2H2
BGIOSGA006953	C2H2									42.6815	3.08735	0.0723346	2.94644e-10
BGIOSGA007014	C2H2
BGIOSGA007250	C2H2
BGIOSGA007316	C2H2
BGIOSGA007584	C3H
BGIOSGA007723	C3H
BGIOSGA008020	C3H
BGIOSGA008411	C2H2					1402.25	590.744	0.421282	1.04448e-20
BGIOSGA008439	C2H2									5.78456	0	0	0.0209098
BGIOSGA008754	C2H2
BGIOSGA008755	C2H2
BGIOSGA008789	C2H2
BGIOSGA008805	C3H
BGIOSGA009766	C2H2
BGIOSGA010175	LSD
BGIOSGA010468	C2H2
BGIOSGA010469	C2H2
BGIOSGA010470	C2H2
BGIOSGA010496	C2H2
BGIOSGA010987	C2H2
BGIOSGA011055	C2H2
BGIOSGA011143	C2H2
BGIOSGA011151	C2H2
BGIOSGA011447	C2H2
BGIOSGA011698	C3H					252.865	100.906	0.399052	4.40862e-05
BGIOSGA011871	C2H2
BGIOSGA012049	C2H2
BGIOSGA012441	C3H	15.3443	34.1128	2.22316	0.00426084	7.34686	36.3988	4.95433	0.000168456	7.47402	20.8166	2.78519	0.01459
BGIOSGA013091	C2H2									8.94015	1.73471	0.194036	0.0441172
BGIOSGA013385	C2H2
BGIOSGA013387	C3H
BGIOSGA013831	C2H2
BGIOSGA013832	C2H2					3.63124	25.7608	7.09423	5.81542e-07
BGIOSGA013905	C2H2
BGIOSGA014120	C3H
BGIOSGA015047	C3H
BGIOSGA015610	C2H2
BGIOSGA015622	C2H2
BGIOSGA015754	C3H					172.335	533.097	3.09338	1.96952e-14
BGIOSGA015781	C2H2
BGIOSGA015793	C3H
BGIOSGA015871	C2H2	3.22872	14.4302	4.46932	0.00188092					1.88778	25.3337	13.4199	8.56858e-06
BGIOSGA016473	C2H2
BGIOSGA016569	C2H2
BGIOSGA016586	C2H2
BGIOSGA016893	C2H2
BGIOSGA016894	C2H2
BGIOSGA016934	C2H2
BGIOSGA017024	C2H2
BGIOSGA017313	C3H
BGIOSGA017399	C2H2
BGIOSGA017430	C2H2					1112.3	2634.38	2.36841	9.92977e-14
BGIOSGA017703	C3H	346.84	1169.92	3.37308	1.4436e-61	590.721	1578.78	2.67263	4.93888e-14	663.932	1397	2.10412	9.61411e-28
BGIOSGA017795	C3H
BGIOSGA018378	C2H2
BGIOSGA018652	C3H									76.322	152.866	2.00292	0.0258145
BGIOSGA018935	C2H2
BGIOSGA018967	C2H2									214.398	450.797	2.10261	4.49297e-15
BGIOSGA018968	C2H2
BGIOSGA019080	C2H2
BGIOSGA019112	C3H					273.215	783.692	2.8684	6.58662e-18	607.915	260.817	0.429036	1.01584e-22
BGIOSGA019943	C2H2
BGIOSGA019993	C2H2
BGIOSGA020418	C3H
BGIOSGA020503	C2H2
BGIOSGA020662	C3H
BGIOSGA020883	C3H
BGIOSGA021176	C3H
BGIOSGA022379	C2H2
BGIOSGA022512	C2H2
BGIOSGA022754	C2H2	22.6011	5.38116	0.238093	0.000293316
BGIOSGA022795	C3H									443.545	946.557	2.13407	2.10535e-25
BGIOSGA023011	C3H
BGIOSGA023013	C3H
BGIOSGA023262	C2H2
BGIOSGA023330	C3H
BGIOSGA023462	C3H
BGIOSGA023566	C3H									761.478	1560.42	2.0492	2.97637e-29
BGIOSGA023948	C2H2
BGIOSGA024849	C3H
BGIOSGA024852	C3H
BGIOSGA024997	C2H2									8.72951	26.8731	3.07842	0.0026074
BGIOSGA025569	C2H2	2.65151	41.5334	15.6641	7.29436e-15	26.1226	6.91983	0.264898	0.000108187	2.27851	17.9521	7.87888	0.0206339
BGIOSGA025967	C3H
BGIOSGA025973	C2H2
BGIOSGA026013	C2H2
BGIOSGA026045	C2H2					2.65681	10.2301	3.85052	0.0156316
BGIOSGA026046	C2H2
BGIOSGA026078	C2H2
BGIOSGA026235	C2H2					156.531	378.403	2.41742	1.64358e-12
BGIOSGA026480	C2H2
BGIOSGA026511	C2H2									26.8695	12.869	0.478943	0.0479838
BGIOSGA026514	C2H2					30.4014	11.2574	0.370293	0.000772404
BGIOSGA027293	C2H2					18.1565	3.96945	0.218625	0.000389952
BGIOSGA027615	C3H					1981.49	4095.83	2.06704	4.25125e-17
BGIOSGA027617	LSD									951.671	306.924	0.322511	5.77322e-48
BGIOSGA027709	LSD
BGIOSGA027950	C3H									133.367	365.267	2.73881	7.72784e-22
BGIOSGA028421	C2H2									70.5804	151.477	2.14616	4.45872e-06
BGIOSGA028423	C2H2
BGIOSGA028765	C2H2
BGIOSGA028876	C2H2
BGIOSGA028878	C2H2
BGIOSGA028898	C3H					3.01375	14.1525	4.69597	0.028814
BGIOSGA028952	C2H2
BGIOSGA029280	C2H2									67.5862	12.8686	0.190402	2.14405e-09
BGIOSGA029292	C2H2
BGIOSGA029710	C2H2
BGIOSGA030081	C2H2
BGIOSGA030301	C2H2
BGIOSGA030484	C2H2
BGIOSGA030871	C2H2									123.895	55.6976	0.449554	2.01162e-06
BGIOSGA031001	C2H2
BGIOSGA031305	C2H2
BGIOSGA031911	C2H2									209.413	42.8976	0.204846	5.54194e-24
BGIOSGA032003	C3H	36.3086	8.26727	0.227695	2.23202e-06
BGIOSGA032255	C2H2
BGIOSGA032734	C2H2
BGIOSGA033267	C3H
BGIOSGA033510	C2H2
BGIOSGA033523	C2H2
BGIOSGA033524	C2H2	6.17524	0.846035	0.137004	0.0295706
BGIOSGA033525	C2H2
BGIOSGA034018	C3H	2749.25	7864.59	2.86063	1.46203e-74					2600.67	9107.09	3.50183	4.2368e-132
BGIOSGA034884	C2H2	7.77701	1.2798	0.164562	0.0176396
BGIOSGA035306	C2H2
BGIOSGA035855	LSD
BGIOSGA035930	C2H2
BGIOSGA035942	C2H2
BGIOSGA035945	C2H2
BGIOSGA035947	C2H2					2.29987	8.91019	3.87421	0.0255612
BGIOSGA036374	C2H2									21.9019	50.972	2.32729	0.000762256
BGIOSGA036378	C3H
BGIOSGA036870	C2H2
BGIOSGA036871	C2H2
BGIOSGA037065	C2H2									157.092	66.6943	0.424556	1.3938e-08
BGIOSGA037268	C3H
BGIOSGA040511	C3H
BGIOSGA000003	MYB	342.842	1495.17	4.3611	1.31522e-41					865.506	2425.33	2.80221	1.30579e-37
BGIOSGA000472	MYB					30.0971	62.8443	2.08805	0.00326116	59.3103	21.4732	0.362049	0.00208187
BGIOSGA000485	MYB
BGIOSGA000952	MYB
BGIOSGA001460	MYB
BGIOSGA001461	MYB
BGIOSGA001872	MYB									22.0161	7.4777	0.339647	0.0121207
BGIOSGA001907	MYB
BGIOSGA002218	MYB									332.452	99.505	0.299306	4.50579e-24
BGIOSGA002421	MYB
BGIOSGA002469	MYB
BGIOSGA002858	MYB
BGIOSGA003060	MYB					89.1488	236.238	2.64993	0.00912037
BGIOSGA003345	MYB
BGIOSGA004072	MYB	12.8172	2.86455	0.223492	0.00592806	3.34056	0	0	0.0302798	11.9927	2.65564	0.221439	0.0310622
BGIOSGA004221	MYB									100.73	44.1899	0.438696	1.07139e-05
BGIOSGA004260	MYB
BGIOSGA004306	MYB	389.172	143.167	0.367876	7.67057e-24					293.674	33.2538	0.113234	1.90036e-47
BGIOSGA004364	MYB
BGIOSGA004670	MYB
BGIOSGA004824	MYB
BGIOSGA004852	MYB
BGIOSGA004902	MYB
BGIOSGA005283	MYB					34.4438	7.59402	0.220476	1.13539e-06
BGIOSGA005676	MYB
BGIOSGA005707	MYB
BGIOSGA005798	MYB
BGIOSGA006005	MYB					61.8479	29.018	0.469184	0.00024564
BGIOSGA006030	MYB
BGIOSGA007254	MYB	18.1074	7.07335	0.390632	0.0171918
BGIOSGA008493	MYB	15.5218	4.62112	0.297718	0.00763886					7.91139	0	0	0.00402098
BGIOSGA008698	MYB					736.88	341.568	0.463533	9.75041e-15
BGIOSGA008700	MYB
BGIOSGA009166	MYB
BGIOSGA009746	MYB					13.2298	4.65189	0.351622	0.0227693
BGIOSGA010612	MYB
BGIOSGA010658	MYB
BGIOSGA010857	MYB
BGIOSGA010900	MYB
BGIOSGA010923	MYB
BGIOSGA011155	MYB
BGIOSGA011479	MYB
BGIOSGA012194	MYB
BGIOSGA012748	MYB									64.7393	2.41103	0.0372422	2.68503e-17
BGIOSGA013471	MYB
BGIOSGA013472	MYB
BGIOSGA014092	MYB
BGIOSGA014440	MYB
BGIOSGA014443	MYB
BGIOSGA014750	MYB									21.0017	6.26254	0.298193	0.00818887
BGIOSGA014912	MYB
BGIOSGA015225	MYB									122.156	392.351	3.21189	1.61485e-18
BGIOSGA016164	MYB									55.84	219.688	3.93424	1.72895e-06
BGIOSGA016547	MYB									164.562	27.2465	0.16557	1.4824e-22
BGIOSGA016820	MYB	185.514	607.205	3.27309	2.15558e-42					174.077	672.692	3.86432	3.19931e-54
BGIOSGA016822	MYB									26.9919	81.493	3.01917	1.60103e-07
BGIOSGA016880	MYB
BGIOSGA017601	MYB									32.3857	2.39174	0.0738516	6.96508e-08
BGIOSGA017818	MYB
BGIOSGA017917	MYB
BGIOSGA017944	MYB
BGIOSGA017964	MYB
BGIOSGA017965	MYB					15.602	4.61223	0.295619	0.00559064
BGIOSGA018002	MYB									58.4657	15.475	0.264684	9.86261e-06
BGIOSGA018238	MYB
BGIOSGA018239	MYB
BGIOSGA018863	MYB
BGIOSGA019054	MYB	16.8542	38.6435	2.29282	0.00355049	44.8691	14.2026	0.316534	8.74287e-06	24.0834	51.3923	2.13393	0.00173066
BGIOSGA019160	MYB									31.7587	15.2689	0.48078	0.0205
BGIOSGA020297	MYB					1.64015	9.90313	6.03793	0.00406347	15.9577	2.93058	0.183647	0.00365777
BGIOSGA020382	MYB
BGIOSGA020673	MYB
BGIOSGA020819	MYB
BGIOSGA022168	MYB
BGIOSGA022169	MYB
BGIOSGA022174	MYB
BGIOSGA022369	MYB					5.21723	17.4971	3.35371	0.00342144
BGIOSGA022649	MYB	42.041	173.676	4.13111	1.03677e-17					49.3892	155.808	3.15471	2.25983e-13
BGIOSGA022651	MYB
BGIOSGA023865	MYB
BGIOSGA024270	MYB	436.826	952.471	2.18044	2.50515e-13
BGIOSGA024398	MYB
BGIOSGA024590	MYB
BGIOSGA024846	MYB
BGIOSGA025449	MYB	4.57038	0	0	0.0149249
BGIOSGA026188	MYB	243.591	104.532	0.42913	1.35165e-10
BGIOSGA026208	MYB									15.1488	0	0	1.66758e-05
BGIOSGA026430	MYB
BGIOSGA026525	MYB
BGIOSGA026527	MYB
BGIOSGA026529	MYB
BGIOSGA026935	MYB	87.8236	10.8956	0.124062	2.73199e-19					23.1323	1.07769	0.0465882	2.1642e-06
BGIOSGA027659	MYB
BGIOSGA028296	MYB
BGIOSGA028709	MYB	11.5861	45.2229	3.90322	1.85783e-07
BGIOSGA028724	MYB	12.8323	4.94751	0.385552	0.0485536
BGIOSGA028729	MYB
BGIOSGA028730	MYB
BGIOSGA028769	MYB
BGIOSGA029363	MYB
BGIOSGA029380	MYB
BGIOSGA029715	MYB
BGIOSGA030245	MYB					75.963	33.7499	0.444293	0.000740755
BGIOSGA030727	MYB
BGIOSGA030751	MYB
BGIOSGA030830	MYB
BGIOSGA031610	MYB
BGIOSGA031688	MYB
BGIOSGA033532	MYB
BGIOSGA033804	MYB
BGIOSGA034582	MYB
BGIOSGA034924	MYB									74.6384	29.097	0.38984	2.53103e-05
BGIOSGA034994	MYB	77.7422	28.2115	0.362884	6.12965e-05	19.9591	9.9173	0.496881	0.0469832	33.9312	4.10715	0.121043	2.87071e-06
BGIOSGA035973	MYB
BGIOSGA035986	MYB	175.976	368.795	2.09571	1.39828e-14	428.127	88.51	0.206738	1.08179e-38
BGIOSGA035999	MYB					11.4331	3.6208	0.316694	0.022498
BGIOSGA036092	MYB
BGIOSGA036408	MYB	217.977	54.881	0.251775	2.78013e-18					35.1881	17.3278	0.492435	0.0197436
BGIOSGA036541	MYB
BGIOSGA036717	MYB
BGIOSGA037216	MYB
BGIOSGA001075	MYB_related
BGIOSGA001192	MYB_related									42.8272	4.00828	0.0935919	3.54658e-09
BGIOSGA001193	MYB_related
BGIOSGA002147	MYB_related
BGIOSGA002215	MYB_related
BGIOSGA002232	MYB_related
BGIOSGA002307	MYB_related
BGIOSGA002364	MYB_related
BGIOSGA002691	MYB_related									86.6886	33.3413	0.384609	9.28988e-06
BGIOSGA002937	MYB_related									195.917	414.479	2.11559	6.99641e-15
BGIOSGA003044	MYB_related
BGIOSGA003347	MYB_related
BGIOSGA003668	MYB_related					17.5809	5.6291	0.320182	0.00496626	26.8905	6.85102	0.254775	0.000477015
BGIOSGA003670	MYB_related									7.54302	1.21517	0.161098	0.0476521
BGIOSGA003871	MYB_related
BGIOSGA003928	MYB_related
BGIOSGA003931	MYB_related					142.346	28.4201	0.199656	8.70761e-21
BGIOSGA004060	MYB_related
BGIOSGA004300	MYB_related
BGIOSGA004774	MYB_related									405.941	877.374	2.16133	1.58125e-25
BGIOSGA005602	MYB_related
BGIOSGA005828	MYB_related					428.107	204.634	0.477998	1.62174e-11	151.239	505.023	3.33924	1.82834e-28
BGIOSGA005842	MYB_related					106.387	30.688	0.288456	5.05791e-12
BGIOSGA006275	MYB_related									167.824	337.85	2.01312	2.80442e-11
BGIOSGA007700	MYB_related
BGIOSGA007946	MYB_related
BGIOSGA008295	MYB_related
BGIOSGA008889	MYB_related
BGIOSGA009134	MYB_related
BGIOSGA009478	MYB_related									34.7635	132.745	3.81853	3.27387e-15
BGIOSGA009489	MYB_related
BGIOSGA009803	MYB_related									884.276	1770.59	2.00231	2.55986e-29
BGIOSGA010547	MYB_related									12.2839	1.71542	0.139647	0.00664506
BGIOSGA010548	MYB_related									63.3676	30.7053	0.484559	0.00130624
BGIOSGA010874	MYB_related
BGIOSGA011097	MYB_related
BGIOSGA011154	MYB_related
BGIOSGA012207	MYB_related
BGIOSGA012704	MYB_related
BGIOSGA012915	MYB_related
BGIOSGA013008	MYB_related
BGIOSGA013976	MYB_related
BGIOSGA014483	MYB_related	143.258	69.5436	0.485445	1.91638e-07	410.633	168.488	0.410312	2.61661e-12
BGIOSGA014710	MYB_related									26.0072	9.23172	0.354967	0.00767866
BGIOSGA015321	MYB_related
BGIOSGA017461	MYB_related					65.5995	16.2326	0.247449	7.20247e-10	83.8129	41.7485	0.498116	0.000652642
BGIOSGA017491	MYB_related
BGIOSGA017492	MYB_related
BGIOSGA017963	MYB_related
BGIOSGA018651	MYB_related					51.5295	8.91692	0.173045	8.13572e-11
BGIOSGA018757	MYB_related
BGIOSGA018896	MYB_related
BGIOSGA019970	MYB_related	13.8506	2.86461	0.206822	0.00292938	4.63588	0	0	0.00640748	8.51087	0	0	0.00256598
BGIOSGA020378	MYB_related									111.881	55.2934	0.494215	7.83085e-05
BGIOSGA020501	MYB_related					544.773	125.249	0.229911	2.3632e-38	138.015	424.869	3.07842	2.34014e-29
BGIOSGA020708	MYB_related
BGIOSGA021532	MYB_related
BGIOSGA021811	MYB_related
BGIOSGA021812	MYB_related									17.656	2.96918	0.168168	0.00142493
BGIOSGA021813	MYB_related	171.994	79.2706	0.460893	3.69103e-09					26.1861	4.89061	0.186763	0.00026548
BGIOSGA021814	MYB_related
BGIOSGA022099	MYB_related					266.098	113.913	0.428088	8.70148e-12
BGIOSGA022425	MYB_related
BGIOSGA022508	MYB_related
BGIOSGA022565	MYB_related
BGIOSGA022652	MYB_related
BGIOSGA022653	MYB_related
BGIOSGA022752	MYB_related	107.612	45.2232	0.420244	0.00276204
BGIOSGA022921	MYB_related
BGIOSGA024099	MYB_related
BGIOSGA025611	MYB_related
BGIOSGA026697	MYB_related
BGIOSGA026769	MYB_related
BGIOSGA027652	MYB_related	79.6183	344.909	4.33203	1.61204e-41					135.283	672.508	4.97112	2.45546e-44
BGIOSGA027658	MYB_related
BGIOSGA027973	MYB_related									745.46	3029.54	4.06398	1.594e-124
BGIOSGA027987	MYB_related					552.168	240.512	0.435578	2.15423e-15
BGIOSGA028019	MYB_related					1625.63	219.62	0.135099	8.94844e-17
BGIOSGA028023	MYB_related
BGIOSGA031396	MYB_related
BGIOSGA031397	MYB_related									228.751	112.998	0.493977	3.63414e-08
BGIOSGA032091	MYB_related
BGIOSGA033038	MYB_related									29.9623	6.78209	0.226354	0.000231014
BGIOSGA035676	MYB_related					7.59539	1.31767	0.173483	0.0149461	17.9087	4.58572	0.256061	0.00787569
BGIOSGA035678	MYB_related
BGIOSGA035841	MYB_related
BGIOSGA037085	MYB_related
BGIOSGA038100	MYB_related
BGIOSGA039617	MYB_related

## Sheet: uniquely up regulated TFs
Gene_ID	Family	YD-CK-12	YD-MD-12	foldchange	pvalue	YD-CK-18	YD-MD-18	foldchange	pvalue	YD-CK-24	YD-MD-24	foldchange	pvalue
BGIOSGA001085	bZIP	272.818	618.269	2.26624	2.63554e-23	566.323	1137.85	2.00919	9.85841e-14	310.774	1447.23	4.65687	2.1874e-107
BGIOSGA001546	LBD	321.188	677.51	2.10939	4.66257e-21	146.632	1023.43	6.97955	3.1376e-74	144.927	748.434	5.16421	5.43461e-76
BGIOSGA001578	NAC	2740.7	13809.6	5.0387	7.099e-171	5489.94	12470.4	2.2715	2.84118e-22	3789.42	11283.6	2.97766	7.48773e-87
BGIOSGA003377	Trihelix	131.998	264.87	2.00662	3.71813e-05	96.2547	410.293	4.26258	1.11838e-33	152.674	336.271	2.20255	4.81825e-07
BGIOSGA020738	bZIP	136.946	380.133	2.77579	4.35848e-25	213.194	763.467	3.58109	1.33324e-34	146.411	620.282	4.23657	6.81545e-38
BGIOSGA020743	bZIP	16.6422	54.5468	3.27762	0.00620963	32.6919	172.339	5.27162	1.62274e-13	30.5698	80.7835	2.64259	1.25617e-06
BGIOSGA022375	bHLH	373.914	1017.62	2.72154	6.76363e-42	450.108	1269.09	2.81952	9.55594e-28	308.229	1317.55	4.2746	5.68277e-92
BGIOSGA024531	GATA	2.41349	17.1872	7.12131	3.8699e-05	8.93886	25.7413	2.87971	0.0012072	8.2505	32.9982	3.99953	6.29845e-05
BGIOSGA011329	ERF	88.2433	410.141	4.64784	4.29266e-34	50.4508	248.133	4.91831	1.00359e-19	22.8759	148.196	6.47824	2.57744e-26
BGIOSGA023726	ERF	11.0093	67.9803	6.17483	1.40583e-11	34.8489	174.481	5.00679	8.17206e-24	9.9148	234.052	23.6063	4.17317e-27
BGIOSGA012441	C3H	15.3443	34.1128	2.22316	0.00426084	7.34686	36.3988	4.95433	0.000168456	7.47402	20.8166	2.78519	0.01459
BGIOSGA017703	C3H	346.84	1169.92	3.37308	1.4436e-61	590.721	1578.78	2.67263	4.93888e-14	663.932	1397	2.10412	9.61411e-28

## Sheet: uniquely down regulated TFs
Gene_ID	Family	YD-CK-12	YD-MD-12	foldchange	pvalue	YD-CK-18	YD-MD-18	foldchange	pvalue	YD-CK-24	YD-MD-24	foldchange	pvalue
BGIOSGA002833	bHLH	121.53	56.0498	0.461199	3.22714e-07	95.1831	17.8765	0.187812	2.17562e-16	107.959	31.4695	0.291494	5.90131e-10
BGIOSGA008422	NAC	28.3549	9.15624	0.322915	0.0005538	31.5763	2.64882	0.0838862	7.25682e-09	41.5362	4.00828	0.0965007	7.55228e-09
BGIOSGA018046	LBD	9.15976	2.12584	0.232084	0.0229668	5.05299	0.326239	0.0645636	0.0162133	9.63146	1.19587	0.124163	0.01379
BGIOSGA023119	GATA	114.825	50.8189	0.442577	9.28157e-06	71.4206	31.9497	0.447346	0.000122326	127.532	20.6319	0.161778	4.79446e-18
BGIOSGA026407	NAC	117.189	38.6906	0.330154	7.52347e-07	133.495	40.9519	0.306768	4.87073e-13	165.137	44.2175	0.267762	2.74332e-15
BGIOSGA035818	NF-YA	359.712	154.351	0.429096	2.27018e-17	142.921	37.5825	0.262959	4.37974e-16	113.616	22.3941	0.197104	5.64322e-14
BGIOSGA036823	WRKY	67.4475	32.6396	0.483926	0.000551709	49.7714	17.566	0.352933	1.52135e-05	39.2721	14.309	0.364356	0.00206164
BGIOSGA011927	B3	167.74	78.356	0.467129	1.86779e-06	137.792	28.7224	0.208447	1.33162e-06	159.621	36.1434	0.226432	4.94568e-12
BGIOSGA019793	AP2	452.735	144.692	0.319595	4.64232e-32	246.745	89.9197	0.364424	8.83752e-15	361.713	87.6259	0.242253	4.0195e-32
BGIOSGA023903	ERF	96.4635	36.668	0.380123	2.56643e-08	49.6586	10.5639	0.21273	2.11801e-08	219.493	16.5334	0.0753252	4.96328e-40
BGIOSGA002989	M-type_MADS	56.1062	8.98448	0.160134	1.94575e-11	9.7069	2.3076	0.237728	0.015821	7.52315	0	0	0.0053913
BGIOSGA003303	M-type_MADS	66.4265	4.90433	0.0738309	7.03837e-19	20.6067	2.32705	0.112927	5.54891e-06	18.9737	1.71542	0.0904104	0.000119058
BGIOSGA028419	M-type_MADS	123.726	13.6054	0.109964	5.7943e-28	46.2221	20.4041	0.441436	0.0325878	52.2274	11.1338	0.21318	5.71568e-07
BGIOSGA034252	M-type_MADS	35.0601	0.390827	0.0111474	1.443e-14	10.0458	0.985453	0.0980958	0.000861474	12.2733	0.676318	0.0551046	0.000791613
BGIOSGA011276	HD-ZIP	168.739	33.3093	0.197401	9.27765e-14	58.9348	8.59516	0.145842	2.88046e-13	295.374	32.47	0.109928	1.22845e-47
BGIOSGA028399	TALE	106.552	49.1051	0.460856	1.64738e-06	34.0353	10.6035	0.311543	7.99237e-05	67.6235	28.0493	0.414786	0.000203425
BGIOSGA021700	HD-ZIP	344.691	138.963	0.403151	7.81083e-19	107.15	40.3966	0.377009	1.58145e-08	68.2806	25.9325	0.379793	4.84019e-05
BGIOSGA004593	HD-ZIP	2374.88	1011.89	0.426078	1.81852e-38	813.992	350.682	0.430818	5.79909e-10	480.463	27.6459	0.0575402	1.54701e-94
BGIOSGA004072	MYB	12.8172	2.86455	0.223492	0.00592806	3.34056	0	0	0.0302798	11.9927	2.65564	0.221439	0.0310622
BGIOSGA034994	MYB	77.7422	28.2115	0.362884	6.12965e-05	19.9591	9.9173	0.496881	0.0469832	33.9312	4.10715	0.121043	2.87071e-06
BGIOSGA019970	MYB_related	13.8506	2.86461	0.206822	0.00292938	4.63588	0	0	0.00640748	8.51087	0	0	0.00256598

## Sheet: up&down
Gene_ID	Family	YD-CK-12	YD-MD-12	foldchange	pvalue	YD-CK-18	YD-MD-18	foldchange	pvalue	YD-CK-24	YD-MD-24	foldchange	pvalue	name
BGIOSGA001085	bZIP	272.818	618.269	2.26624	2.63554e-23	566.323	1137.85	2.00919	9.85841e-14	310.774	1447.23	4.65687	2.1874e-107	BGIOSGA001085|bZIP
BGIOSGA001546	LBD	321.188	677.51	2.10939	4.66257e-21	146.632	1023.43	6.97955	3.1376e-74	144.927	748.434	5.16421	5.43461e-76	BGIOSGA001546|LBD
BGIOSGA001578	NAC	2740.7	13809.6	5.0387	7.099e-171	5489.94	12470.4	2.2715	2.84118e-22	3789.42	11283.6	2.97766	7.48773e-87	BGIOSGA001578|NAC
BGIOSGA003377	Trihelix	131.998	264.87	2.00662	3.71813e-05	96.2547	410.293	4.26258	1.11838e-33	152.674	336.271	2.20255	4.81825e-07	BGIOSGA003377|Trihelix
BGIOSGA020738	bZIP	136.946	380.133	2.77579	4.35848e-25	213.194	763.467	3.58109	1.33324e-34	146.411	620.282	4.23657	6.81545e-38	BGIOSGA020738|bZIP
BGIOSGA020743	bZIP	16.6422	54.5468	3.27762	0.00620963	32.6919	172.339	5.27162	1.62274e-13	30.5698	80.7835	2.64259	1.25617e-06	BGIOSGA020743|bZIP
BGIOSGA022375	bHLH	373.914	1017.62	2.72154	6.76363e-42	450.108	1269.09	2.81952	9.55594e-28	308.229	1317.55	4.2746	5.68277e-92	BGIOSGA022375|bHLH
BGIOSGA024531	GATA	2.41349	17.1872	7.12131	3.8699e-05	8.93886	25.7413	2.87971	0.0012072	8.2505	32.9982	3.99953	6.29845e-05	BGIOSGA024531|GATA
BGIOSGA011329	ERF	88.2433	410.141	4.64784	4.29266e-34	50.4508	248.133	4.91831	1.00359e-19	22.8759	148.196	6.47824	2.57744e-26	BGIOSGA011329|ERF
BGIOSGA023726	ERF	11.0093	67.9803	6.17483	1.40583e-11	34.8489	174.481	5.00679	8.17206e-24	9.9148	234.052	23.6063	4.17317e-27	BGIOSGA023726|ERF
BGIOSGA012441	C3H	15.3443	34.1128	2.22316	0.00426084	7.34686	36.3988	4.95433	0.000168456	7.47402	20.8166	2.78519	0.01459	BGIOSGA012441|C3H
BGIOSGA017703	C3H	346.84	1169.92	3.37308	1.4436e-61	590.721	1578.78	2.67263	4.93888e-14	663.932	1397	2.10412	9.61411e-28	BGIOSGA017703|C3H
BGIOSGA002833	bHLH	121.53	56.0498	0.461199	3.22714e-07	95.1831	17.8765	0.187812	2.17562e-16	107.959	31.4695	0.291494	5.90131e-10	BGIOSGA002833|bHLH
BGIOSGA008422	NAC	28.3549	9.15624	0.322915	0.0005538	31.5763	2.64882	0.0838862	7.25682e-09	41.5362	4.00828	0.0965007	7.55228e-09	BGIOSGA008422|NAC
BGIOSGA018046	LBD	9.15976	2.12584	0.232084	0.0229668	5.05299	0.326239	0.0645636	0.0162133	9.63146	1.19587	0.124163	0.01379	BGIOSGA018046|LBD
BGIOSGA023119	GATA	114.825	50.8189	0.442577	9.28157e-06	71.4206	31.9497	0.447346	0.000122326	127.532	20.6319	0.161778	4.79446e-18	BGIOSGA023119|GATA
BGIOSGA026407	NAC	117.189	38.6906	0.330154	7.52347e-07	133.495	40.9519	0.306768	4.87073e-13	165.137	44.2175	0.267762	2.74332e-15	BGIOSGA026407|NAC
BGIOSGA035818	NF-YA	359.712	154.351	0.429096	2.27018e-17	142.921	37.5825	0.262959	4.37974e-16	113.616	22.3941	0.197104	5.64322e-14	BGIOSGA035818|NF-YA
BGIOSGA036823	WRKY	67.4475	32.6396	0.483926	0.000551709	49.7714	17.566	0.352933	1.52135e-05	39.2721	14.309	0.364356	0.00206164	BGIOSGA036823|WRKY
BGIOSGA011927	B3	167.74	78.356	0.467129	1.86779e-06	137.792	28.7224	0.208447	1.33162e-06	159.621	36.1434	0.226432	4.94568e-12	BGIOSGA011927|B3
BGIOSGA019793	AP2	452.735	144.692	0.319595	4.64232e-32	246.745	89.9197	0.364424	8.83752e-15	361.713	87.6259	0.242253	4.0195e-32	BGIOSGA019793|AP2
BGIOSGA023903	ERF	96.4635	36.668	0.380123	2.56643e-08	49.6586	10.5639	0.21273	2.11801e-08	219.493	16.5334	0.0753252	4.96328e-40	BGIOSGA023903|ERF
BGIOSGA002989	M-type_MADS	56.1062	8.98448	0.160134	1.94575e-11	9.7069	2.3076	0.237728	0.015821	7.52315	0.1	0.0132923	0.0053913	BGIOSGA002989|M-type_MADS
BGIOSGA003303	M-type_MADS	66.4265	4.90433	0.0738309	7.03837e-19	20.6067	2.32705	0.112927	5.54891e-06	18.9737	1.71542	0.0904104	0.000119058	BGIOSGA003303|M-type_MADS
BGIOSGA028419	M-type_MADS	123.726	13.6054	0.109964	5.7943e-28	46.2221	20.4041	0.441436	0.0325878	52.2274	11.1338	0.21318	5.71568e-07	BGIOSGA028419|M-type_MADS
BGIOSGA034252	M-type_MADS	35.0601	0.390827	0.0111474	1.443e-14	10.0458	0.985453	0.0980958	0.000861474	12.2733	0.676318	0.0551046	0.000791613	BGIOSGA034252|M-type_MADS
BGIOSGA011276	HD-ZIP	168.739	33.3093	0.197401	9.27765e-14	58.9348	8.59516	0.145842	2.88046e-13	295.374	32.47	0.109928	1.22845e-47	BGIOSGA011276|HD-ZIP
BGIOSGA028399	TALE	106.552	49.1051	0.460856	1.64738e-06	34.0353	10.6035	0.311543	7.99237e-05	67.6235	28.0493	0.414786	0.000203425	BGIOSGA028399|TALE
BGIOSGA021700	HD-ZIP	344.691	138.963	0.403151	7.81083e-19	107.15	40.3966	0.377009	1.58145e-08	68.2806	25.9325	0.379793	4.84019e-05	BGIOSGA021700|HD-ZIP
BGIOSGA004593	HD-ZIP	2374.88	1011.89	0.426078	1.81852e-38	813.992	350.682	0.430818	5.79909e-10	480.463	27.6459	0.0575402	1.54701e-94	BGIOSGA004593|HD-ZIP
BGIOSGA004072	MYB	12.8172	2.86455	0.223492	0.00592806	3.34056	0.1	0.0299351	0.0302798	11.9927	2.65564	0.221439	0.0310622	BGIOSGA004072|MYB
BGIOSGA034994	MYB	77.7422	28.2115	0.362884	6.12965e-05	19.9591	9.9173	0.496881	0.0469832	33.9312	4.10715	0.121043	2.87071e-06	BGIOSGA034994|MYB
BGIOSGA019970	MYB_related	13.8506	2.86461	0.206822	0.00292938	4.63588	0.1	0.0215709	0.00640748	8.51087	0.1	0.0117497	0.00256598	BGIOSGA019970|MYB_related

## Sheet: 201 TFs genes were significantl
Gene_ID	Family	YD-CK-12	YD-MD-12	foldchange	pvalue	YD-CK-18	YD-MD-18	foldchange	pvalue	YD-CK-24	YD-MD-24	foldchange	pvalue
BGIOSGA015290	bHLH	1.08154	9.98072	9.22823	0.00103652	36.5811	10.5533	0.288492	1.32249e-05	0.767793	101.729	132.495	2.20593e-49
BGIOSGA013293	bHLH	0.263208	4.94745	18.7967	0.0123332					0.178892	12.1729	68.0463	2.0773e-06
BGIOSGA004423	C3H	0	6.31313	60	0.000993521					1.47777	53.4027	36.1374	1.40522e-11
BGIOSGA023726	ERF	11.0093	67.9803	6.17483	1.40583e-11	34.8489	174.481	5.00679	8.17206e-24	9.9148	234.052	23.6063	4.17317e-27
BGIOSGA015307	B3	9.12486	39.9535	4.37853	2.3169e-06	25.2986	9.59408	0.379233	0.00272321	5.25642	83.6677	15.9172	1.1084e-25
BGIOSGA015871	C2H2	3.22872	14.4302	4.46932	0.00188092					1.88778	25.3337	13.4199	8.56858e-06
BGIOSGA008494	MIKC_MADS	81.5116	322.551	3.95711	6.59817e-36	292.621	131.506	0.449408	2.64546e-11	40.4579	495.055	12.2363	3.798e-109
BGIOSGA004558	C2H2	93.2288	412.714	4.42689	3.61049e-33					144.43	1567.46	10.8527	8.28034e-79
BGIOSGA026709	EIL	167.123	439.061	2.62717	2.55101e-25					169.4	1750.07	10.331	2.1118e-125
BGIOSGA025569	C2H2	2.65151	41.5334	15.6641	7.29436e-15	26.1226	6.91983	0.264898	0.000108187	2.27851	17.9521	7.87888	0.0206339
BGIOSGA027872	MIKC_MADS					18.822	4.29871	0.228387	0.000402911	4.75579	33.0281	6.94482	1.19375e-07
BGIOSGA024713	bZIP	1597	4141.15	2.59308	1.55267e-57					1383.96	9278.69	6.70444	0
BGIOSGA022830	M-type_MADS					30.1469	8.59893	0.285234	6.45238e-05	20.8395	139.312	6.68497	2.30325e-12
BGIOSGA011329	ERF	88.2433	410.141	4.64784	4.29266e-34	50.4508	248.133	4.91831	1.00359e-19	22.8759	148.196	6.47824	2.57744e-26
BGIOSGA002585	NF-YC	933.95	2103.63	2.25241	1.88489e-37					620.883	3940.27	6.34624	9.7661e-221
BGIOSGA029757	WRKY	70.5587	25.3902	0.359845	5.2166e-05					5.65524	34.5872	6.11594	1.18738e-06
BGIOSGA004768	C2H2	19.7124	166.998	8.47173	5.30639e-39					68.3563	403.669	5.90537	2.98737e-23
BGIOSGA023710	bZIP	231.007	542.417	2.34806	1.79441e-23					92.5346	540.62	5.84235	4.37471e-72
BGIOSGA014424	bHLH	16.2867	76.6635	4.70714	8.17495e-10					3.09044	17.3278	5.60691	0.000546251
BGIOSGA016884	ERF	124.174	382.694	3.08192	1.4156e-29					52.0012	271.984	5.23033	2.23822e-37
BGIOSGA001546	LBD	321.188	677.51	2.10939	4.66257e-21	146.632	1023.43	6.97955	3.1376e-74	144.927	748.434	5.16421	5.43461e-76
BGIOSGA001349	NF-YC	717.576	2009.32	2.80014	1.71753e-56					767.633	3913.44	5.09806	2.298e-142
BGIOSGA008400	bHLH	192.606	631.708	3.2798	2.496e-12					287.865	1451.61	5.04268	1.9139e-115
BGIOSGA027652	MYB_related	79.6183	344.909	4.33203	1.61204e-41					135.283	672.508	4.97112	2.45546e-44
BGIOSGA023919	NF-YA	605.498	1357.24	2.24152	2.03095e-20					375.104	1810.71	4.82721	4.7898e-125
BGIOSGA001085	bZIP	272.818	618.269	2.26624	2.63554e-23	566.323	1137.85	2.00919	9.85841e-14	310.774	1447.23	4.65687	2.1874e-107
BGIOSGA035332	NAC	1413.09	3828.18	2.70908	9.89779e-62					1233.92	5538.22	4.48833	3.6157e-168
BGIOSGA001044	NAC					25.9943	11.8868	0.457283	0.0112585	14.7828	65.4291	4.42602	8.99672e-10
BGIOSGA005161	GRAS	109.33	268.503	2.45588	2.75033e-09					155.962	672.309	4.31073	1.42332e-09
BGIOSGA022375	bHLH	373.914	1017.62	2.72154	6.76363e-42	450.108	1269.09	2.81952	9.55594e-28	308.229	1317.55	4.2746	5.68277e-92
BGIOSGA020738	bZIP	136.946	380.133	2.77579	4.35848e-25	213.194	763.467	3.58109	1.33324e-34	146.411	620.282	4.23657	6.81545e-38
BGIOSGA003453	GATA	51.756	237.89	4.59638	1.04222e-12					123.576	523.493	4.23619	1.37596e-05
BGIOSGA006773	Dof	1498.15	5230.55	3.49135	2.91503e-47					1355.65	5584.95	4.11975	6.6957e-149
BGIOSGA024531	GATA	2.41349	17.1872	7.12131	3.8699e-05	8.93886	25.7413	2.87971	0.0012072	8.2505	32.9982	3.99953	6.29845e-05
BGIOSGA003364	ERF	452.15	1501.7	3.32124	3.35699e-27					403.574	1610.73	3.99117	4.87614e-48
BGIOSGA016820	MYB	185.514	607.205	3.27309	2.15558e-42					174.077	672.692	3.86432	3.19931e-54
BGIOSGA029403	HSF	61.9502	146.598	2.36639	6.57327e-10					130.775	489.292	3.74147	4.41826e-42
BGIOSGA021039	NAC	44.5458	152.752	3.4291	1.4322e-09					30.689	113.093	3.68514	2.02243e-09
BGIOSGA025077	AP2					9.27177	1.66412	0.179482	0.00704507	4.66193	16.9458	3.63493	0.00856449
BGIOSGA034018	C3H	2749.25	7864.59	2.86063	1.46203e-74					2600.67	9107.09	3.50183	4.2368e-132
BGIOSGA018048	NAC	2860.22	10643.1	3.72107	1.4101e-115					2407.49	8056.93	3.34661	1.2214e-119
BGIOSGA005828	MYB_related					428.107	204.634	0.477998	1.62174e-11	151.239	505.023	3.33924	1.82834e-28
BGIOSGA006989	ERF	35.2593	83.892	2.37929	1.21245e-06					33.8689	112.786	3.33009	4.4735e-11
BGIOSGA022649	MYB	42.041	173.676	4.13111	1.03677e-17					49.3892	155.808	3.15471	2.25983e-13
BGIOSGA020501	MYB_related					544.773	125.249	0.229911	2.3632e-38	138.015	424.869	3.07842	2.34014e-29
BGIOSGA001578	NAC	2740.7	13809.6	5.0387	7.099e-171	5489.94	12470.4	2.2715	2.84118e-22	3789.42	11283.6	2.97766	7.48773e-87
BGIOSGA011095	M-type_MADS					27.8574	13.8464	0.497046	0.0189517	18.9704	56.3987	2.97298	0.00280218
BGIOSGA031219	Nin-like					88.0317	37.3504	0.424284	2.92078e-06	30.5875	89.7348	2.93371	8.52675e-08
BGIOSGA026464	ERF	163.63	423.708	2.58943	3.81863e-24					154.348	443.831	2.87551	6.12864e-20
BGIOSGA036923	ZF-HD	284.798	852.151	2.99213	1.22168e-09					217.677	618.357	2.8407	8.38049e-18
BGIOSGA000003	MYB	342.842	1495.17	4.3611	1.31522e-41					865.506	2425.33	2.80221	1.30579e-37
BGIOSGA012441	C3H	15.3443	34.1128	2.22316	0.00426084	7.34686	36.3988	4.95433	0.000168456	7.47402	20.8166	2.78519	0.01459
BGIOSGA002597	NAC	1417.32	6397.19	4.51358	3.8528e-140					3213.44	8697.55	2.70661	2.27911e-41
BGIOSGA005099	ARF					1886.9	940.741	0.498563	5.56415e-05	1230.92	3327.22	2.70303	1.11736e-69
BGIOSGA020743	bZIP	16.6422	54.5468	3.27762	0.00620963	32.6919	172.339	5.27162	1.62274e-13	30.5698	80.7835	2.64259	1.25617e-06
BGIOSGA008619	AP2	19.6964	58.5494	2.97259	7.16677e-07	21.3345	7.91724	0.371101	0.0051137	13.156	34.634	2.63256	0.00232444
BGIOSGA009723	FAR1					237.984	73.7342	0.309828	8.40962e-10	89.3645	234.271	2.62152	1.4654e-14
BGIOSGA022116	NAC	67.2182	165.392	2.46053	1.00455e-08					47.7387	119.782	2.50912	2.6115e-08
BGIOSGA007783	NAC	8488.76	27730.9	3.26678	7.2552e-100					13916.1	34808.6	2.50132	1.86954e-81
BGIOSGA013145	B3	25.1328	81.0274	3.22397	1.02559e-09	45.1717	13.2627	0.293607	2.6028e-06	24.0562	58.1189	2.41596	0.000808717
BGIOSGA026655	ARF					459.464	225.241	0.490226	0.000503411	316.644	752.672	2.37703	5.91799e-28
BGIOSGA035327	NAC	5164.84	21602.8	4.18266	1.3393e-140					15291	36333.1	2.3761	1.77867e-42
BGIOSGA037021	bZIP	41.0861	109.342	2.66129	1.371e-09					87.9493	201.623	2.2925	2.31185e-06
BGIOSGA008398	bHLH					137.683	675.048	4.9029	3.44252e-47	208.703	463.645	2.22156	1.02489e-17
BGIOSGA003377	Trihelix	131.998	264.87	2.00662	3.71813e-05	96.2547	410.293	4.26258	1.11838e-33	152.674	336.271	2.20255	4.81825e-07
BGIOSGA029853	HD-ZIP					128.713	56.1115	0.435944	1.09101e-07	78.2911	170.841	2.18212	3.41989e-08
BGIOSGA026537	HSF	19.548	50.1875	2.56739	0.00104153					64.9153	140.228	2.16017	6.25869e-07
BGIOSGA019054	MYB	16.8542	38.6435	2.29282	0.00355049	44.8691	14.2026	0.316534	8.74287e-06	24.0834	51.3923	2.13393	0.00173066
BGIOSGA034718	ZF-HD	416.228	881.15	2.11699	2.83725e-10					308.803	655.059	2.12128	2.60135e-08
BGIOSGA017703	C3H	346.84	1169.92	3.37308	1.4436e-61	590.721	1578.78	2.67263	4.93888e-14	663.932	1397	2.10412	9.61411e-28
BGIOSGA007015	ARR-B					274.205	117.755	0.429442	8.32936e-06	158.138	325.737	2.05982	9.85314e-12
BGIOSGA013793	bZIP	355.99	767.665	2.15642	2.9545e-18					454.606	924.658	2.03398	2.86108e-22
BGIOSGA017461	MYB_related					65.5995	16.2326	0.247449	7.20247e-10	83.8129	41.7485	0.498116	0.000652642
BGIOSGA036920	NAC					219.598	26.4282	0.120348	1.28366e-39	189.659	92.0001	0.485083	7.94942e-08
BGIOSGA005293	bZIP					22.6237	6.6048	0.291942	0.000631165	30.8419	14.6336	0.474473	0.021372
BGIOSGA020266	WRKY	63.405	21.8081	0.343949	7.993e-06	25.3708	62.4261	2.46055	0.00401372	142.373	66.8397	0.469467	2.19148e-06
BGIOSGA037400	GRF					59.1112	17.878	0.302446	1.72488e-07	40.8858	18.5324	0.453271	0.00408009
BGIOSGA020577	SBP					230.729	91.7994	0.397867	1.79014e-12	238.812	107.627	0.450675	2.19297e-10
BGIOSGA019112	C3H					273.215	783.692	2.8684	6.58662e-18	607.915	260.817	0.429036	1.01584e-22
BGIOSGA027462	NF-YC					11.8202	34.3799	2.90858	0.000201031	28.8083	11.9945	0.416355	0.0226607
BGIOSGA028399	TALE	106.552	49.1051	0.460856	1.64738e-06	34.0353	10.6035	0.311543	7.99237e-05	67.6235	28.0493	0.414786	0.000203425
BGIOSGA023996	HRT-like	290.644	128.333	0.441548	3.00779e-14	55.9512	114.532	2.04701	0.0068552	94.7072	39.1146	0.413005	8.37804e-06
BGIOSGA020760	CO-like					614.933	151.5	0.246369	1.84217e-28	425.825	174.088	0.408825	1.27226e-10
BGIOSGA007448	bZIP					257.823	108.693	0.421578	2.40553e-07	267.138	107.75	0.403349	1.6757e-12
BGIOSGA002217	C3H					1881.94	623.555	0.331337	3.04651e-33	1926.43	762.391	0.395753	2.99415e-50
BGIOSGA032849	ERF					1.31334	14.1816	10.7981	4.01057e-05	22.6751	8.79175	0.387727	0.0183755
BGIOSGA014906	WRKY					6.53057	22.4602	3.43924	0.00073721	27.8073	10.6832	0.384187	0.00728853
BGIOSGA021700	HD-ZIP	344.691	138.963	0.403151	7.81083e-19	107.15	40.3966	0.377009	1.58145e-08	68.2806	25.9325	0.379793	4.84019e-05
BGIOSGA022619	E2F/DP	126.316	44.4195	0.351654	4.23119e-11	24.3	122.65	5.04731	4.13132e-12	79.6835	29.5973	0.371436	6.93425e-06
BGIOSGA009622	bHLH	71.2737	35.4351	0.497169	0.000245379					51.4516	18.9747	0.368788	0.00014844
BGIOSGA030065	ERF					79.5449	17.5009	0.220012	1.22936e-12	65.9886	24.2864	0.368039	2.01962e-05
BGIOSGA034224	ZF-HD					47.2111	97.1118	2.05697	1.95864e-05	64.0982	23.4529	0.36589	3.77668e-05
BGIOSGA036823	WRKY	67.4475	32.6396	0.483926	0.000551709	49.7714	17.566	0.352933	1.52135e-05	39.2721	14.309	0.364356	0.00206164
BGIOSGA000472	MYB					30.0971	62.8443	2.08805	0.00326116	59.3103	21.4732	0.362049	0.00208187
BGIOSGA023368	ARR-B	76.9071	35.1302	0.456788	2.69787e-05	4.61176	21.2226	4.60185	0.00225653	16.3814	5.86116	0.357795	0.0370719
BGIOSGA022141	GRAS					31.3622	13.8733	0.442359	0.00419619	25.5116	8.90992	0.34925	0.00615421
BGIOSGA008605	CO-like					285.765	119.654	0.418714	8.66094e-13	236.898	82.1779	0.346891	2.93888e-11
BGIOSGA005653	E2F/DP	356.661	125.967	0.353184	8.51114e-24	47.4855	152.285	3.20698	7.42422e-14	151.521	52.2553	0.344871	2.50982e-10
BGIOSGA022020	GRAS	45.7934	17.4663	0.381415	0.000103926					24.7525	8.24186	0.332971	0.00958336
BGIOSGA011321	B3	120.99	59.9794	0.495739	3.13197e-06					84.7956	27.5687	0.32512	1.49079e-07
BGIOSGA016767	ARF	290.873	133.774	0.459907	2.38227e-13					93.501	30.2842	0.323892	1.0889e-07
BGIOSGA004719	LBD					12.6966	2.64655	0.208445	0.00288868	20.5172	6.28184	0.306174	0.010192
BGIOSGA021643	ERF					33.4933	16.2034	0.483781	0.00762296	56.6602	16.6984	0.294711	1.15298e-05
BGIOSGA002833	bHLH	121.53	56.0498	0.461199	3.22714e-07	95.1831	17.8765	0.187812	2.17562e-16	107.959	31.4695	0.291494	5.90131e-10
BGIOSGA018676	WRKY	67.2868	25.6905	0.381806	3.30566e-06					122.841	35.7913	0.291362	3.09798e-11
BGIOSGA005697	bHLH	168.561	55.9206	0.331754	5.52309e-15	9.65274	22.4132	2.32195	0.0113002	30.702	8.72042	0.284035	0.00636446
BGIOSGA019157	bHLH					28.5549	13.8292	0.484303	0.0128977	32.0756	9.09424	0.283525	0.000657841
BGIOSGA023698	NAC					504.09	147.774	0.29315	3.46191e-28	401.415	112.558	0.280403	2.62905e-30
BGIOSGA003803	C2H2					56.8896	19.804	0.348113	3.50367e-06	72.6738	20.3569	0.280114	3.27561e-06
BGIOSGA023624	bHLH					187.272	89.4947	0.477885	5.52093e-08	232.702	62.8314	0.270009	3.89839e-20
BGIOSGA037775	bHLH					23.3315	7.27824	0.311949	0.000883187	27.7167	7.2331	0.260965	0.00059221
BGIOSGA004481	bZIP					14.8459	37.6842	2.53835	0.000480616	49.4203	12.8087	0.259179	2.72777e-06
BGIOSGA014811	DBB					899.822	352.213	0.391425	8.13352e-22	736.641	189.751	0.25759	1.7555e-51
BGIOSGA035676	MYB_related					7.59539	1.31767	0.173483	0.0149461	17.9087	4.58572	0.256061	0.00787569
BGIOSGA003668	MYB_related					17.5809	5.6291	0.320182	0.00496626	26.8905	6.85102	0.254775	0.000477015
BGIOSGA008589	DBB					148.182	12.2362	0.0825751	1.65899e-36	86.7948	21.7982	0.251146	1.67263e-07
BGIOSGA002040	G2-like					56.2013	22.4348	0.399186	3.35976e-05	60.2789	14.8865	0.24696	6.20753e-07
BGIOSGA031343	HD-ZIP	723.055	263.954	0.365054	1.35943e-34					210.783	52.0434	0.246905	3.19164e-20
BGIOSGA019793	AP2	452.735	144.692	0.319595	4.64232e-32	246.745	89.9197	0.364424	8.83752e-15	361.713	87.6259	0.242253	4.0195e-32
BGIOSGA019621	WRKY					23.8346	61.1972	2.56758	1.42098e-05	135.309	32.2364	0.238243	5.78516e-15
BGIOSGA012253	FAR1					136.006	30.0505	0.220949	2.46063e-18	175.901	41.8502	0.237919	1.4874e-18
BGIOSGA011927	B3	167.74	78.356	0.467129	1.86779e-06	137.792	28.7224	0.208447	1.33162e-06	159.621	36.1434	0.226432	4.94568e-12
BGIOSGA004072	MYB	12.8172	2.86455	0.223492	0.00592806	3.34056	0	0	0.0302798	11.9927	2.65564	0.221439	0.0310622
BGIOSGA026851	HD-ZIP					13.4603	4.63917	0.344655	0.0189574	21.6787	4.68459	0.216092	0.00121586
BGIOSGA004470	ERF					21.9881	8.91239	0.405328	0.00835212	24.9611	5.39086	0.21597	0.000884748
BGIOSGA013133	B3					34.0447	12.9103	0.379216	0.000511098	73.3708	15.7499	0.214662	1.33978e-09
BGIOSGA028419	M-type_MADS	123.726	13.6054	0.109964	5.7943e-28	46.2221	20.4041	0.441436	0.0325878	52.2274	11.1338	0.21318	5.71568e-07
BGIOSGA008820	MIKC_MADS	480.281	238.448	0.496476	1.66379e-15					550.137	115.824	0.210536	3.9448e-51
BGIOSGA037742	bZIP					44.7681	19.4598	0.43468	0.000564963	47.2186	9.75127	0.206513	0.000105187
BGIOSGA035818	NF-YA	359.712	154.351	0.429096	2.27018e-17	142.921	37.5825	0.262959	4.37974e-16	113.616	22.3941	0.197104	5.64322e-14
BGIOSGA018624	MIKC_MADS					38.4003	12.2227	0.318297	3.50771e-05	59.5523	11.692	0.196331	3.06049e-08
BGIOSGA020778	WRKY	13.3874	1.23686	0.0923899	0.000197784					17.2895	3.29336	0.190483	0.00372444
BGIOSGA004955	LBD	26.4458	13.1718	0.498068	0.0252894					15.3663	2.91128	0.189459	0.00503098
BGIOSGA021813	MYB_related	171.994	79.2706	0.460893	3.69103e-09					26.1861	4.89061	0.186763	0.00026548
BGIOSGA019900	MIKC_MADS	559.118	254.733	0.455598	4.46576e-20					292.51	54.1216	0.185025	5.43297e-34
BGIOSGA020297	MYB					1.64015	9.90313	6.03793	0.00406347	15.9577	2.93058	0.183647	0.00365777
BGIOSGA025137	bHLH					45.392	15.1858	0.334548	1.41173e-05	47.6038	8.73385	0.18347	2.07122e-07
BGIOSGA026014	HD-ZIP					201.444	36.3029	0.180213	2.6908e-26	308.968	55.8823	0.180868	1.12836e-36
BGIOSGA037689	G2-like					23.1793	58.8575	2.53922	1.8285e-05	127.075	22.2956	0.175452	1.92658e-17
BGIOSGA022272	HD-ZIP					43.1659	127.952	2.96419	2.36399e-08	204.244	34.5482	0.169152	7.6305e-27
BGIOSGA016980	MIKC_MADS					149.046	68.3312	0.458458	9.67959e-08	207.034	34.6852	0.167534	1.2409e-26
BGIOSGA013656	NAC	26.0995	6.92297	0.265253	0.000234002	4.93257	14.5595	2.95171	0.0143229	16.7037	2.77381	0.16606	0.00256794
BGIOSGA023119	GATA	114.825	50.8189	0.442577	9.28157e-06	71.4206	31.9497	0.447346	0.000122326	127.532	20.6319	0.161778	4.79446e-18
BGIOSGA029063	NAC					96.8793	13.5276	0.139634	2.74868e-20	105.015	16.5334	0.157438	8.70425e-16
BGIOSGA022657	CO-like					13.0131	29.3599	2.25618	0.00621206	46.683	7.15352	0.153236	6.1508e-07
BGIOSGA002137	bZIP	34.4384	17.1228	0.497202	0.0152375					9.47683	1.35264	0.142731	0.0143501
BGIOSGA024961	MIKC_MADS					4.63588	14.5535	3.13932	0.0101263	13.002	1.73471	0.133419	0.00429373
BGIOSGA018046	LBD	9.15976	2.12584	0.232084	0.0229668	5.05299	0.326239	0.0645636	0.0162133	9.63146	1.19587	0.124163	0.01379
BGIOSGA021174	WRKY	27.2602	10.7409	0.394016	0.00375751					12.692	1.55865	0.122805	0.00558826
BGIOSGA034994	MYB	77.7422	28.2115	0.362884	6.12965e-05	19.9591	9.9173	0.496881	0.0469832	33.9312	4.10715	0.121043	2.87071e-06
BGIOSGA022464	B3	39.8234	15.2117	0.38198	0.000310063					22.3505	2.70527	0.121039	0.0268481
BGIOSGA005075	SBP					26.7142	10.2107	0.382219	0.00242336	46.2691	5.42945	0.117345	9.98764e-09
BGIOSGA004306	MYB	389.172	143.167	0.367876	7.67057e-24					293.674	33.2538	0.113234	1.90036e-47
BGIOSGA011276	HD-ZIP	168.739	33.3093	0.197401	9.27765e-14	58.9348	8.59516	0.145842	2.88046e-13	295.374	32.47	0.109928	1.22845e-47
BGIOSGA022875	G2-like					130.624	26.4956	0.202839	2.18644e-19	123.473	13.3278	0.107941	6.63571e-22
BGIOSGA008149	B3	192.595	73.6449	0.382382	8.71025e-14					32.4688	3.22482	0.0993206	1.92684e-07
BGIOSGA008422	NAC	28.3549	9.15624	0.322915	0.0005538	31.5763	2.64882	0.0838862	7.25682e-09	41.5362	4.00828	0.0965007	7.55228e-09
BGIOSGA022172	B3	76.9959	17.9003	0.232484	1.16073e-11					33.8423	3.17519	0.0938231	3.17434e-07
BGIOSGA003303	M-type_MADS	66.4265	4.90433	0.0738309	7.03837e-19	20.6067	2.32705	0.112927	5.54891e-06	18.9737	1.71542	0.0904104	0.000119058
BGIOSGA030219	M-type_MADS	91.8937	7.76912	0.0845447	6.10209e-24					38.2924	3.06805	0.0801218	5.14438e-09
BGIOSGA023903	ERF	96.4635	36.668	0.380123	2.56643e-08	49.6586	10.5639	0.21273	2.11801e-08	219.493	16.5334	0.0753252	4.96328e-40
BGIOSGA016321	ERF					0	5.91568	Inf	0.00652806	21.7116	1.59724	0.0735662	2.06512e-05
BGIOSGA031313	ERF	6.73656	0	0	0.00166805					16.5801	1.19587	0.0721265	0.000168345
BGIOSGA021849	MIKC_MADS	25.0878	11.1104	0.44286	0.0130264					10.1316	0.676318	0.0667532	0.00354688
BGIOSGA012115	YABBY	162.939	46.6958	0.286585	1.82841e-17					77.7097	5.06667	0.0652	1.48348e-17
BGIOSGA004593	HD-ZIP	2374.88	1011.89	0.426078	1.81852e-38	813.992	350.682	0.430818	5.79909e-10	480.463	27.6459	0.0575402	1.54701e-94
BGIOSGA031426	bHLH					28.7834	11.2552	0.39103	0.0214451	55.7048	3.13659	0.0563074	3.30746e-13
BGIOSGA034252	M-type_MADS	35.0601	0.390827	0.0111474	1.443e-14	10.0458	0.985453	0.0980958	0.000861474	12.2733	0.676318	0.0551046	0.000791613
BGIOSGA026935	MYB	87.8236	10.8956	0.124062	2.73199e-19					23.1323	1.07769	0.0465882	2.1642e-06
BGIOSGA007201	NAC					20.3599	1.31094	0.0643883	1.04816e-07	15.0906	0.676318	0.0448173	0.000115157
BGIOSGA000097	bHLH					26.5759	11.5732	0.435478	0.0154271	227.65	9.5945	0.0421458	8.25115e-53
BGIOSGA006943	B3	58.4583	10.5005	0.179625	4.77746e-07					64.8692	2.09749	0.0323342	2.92954e-17
BGIOSGA011366	HD-ZIP	66.619	22.7187	0.341024	4.62807e-07					44.0689	1.0391	0.0235789	1.08514e-12
BGIOSGA035741	GRAS	28.555	6.79421	0.237934	5.68934e-05					24.943	0.519549	0.0208294	1.08793e-07
BGIOSGA022576	bHLH					0.320803	7.92473	24.7028	0.000719343	6.84363	0	0	0.00918974
BGIOSGA002989	M-type_MADS	56.1062	8.98448	0.160134	1.94575e-11	9.7069	2.3076	0.237728	0.015821	7.52315	0	0	0.0053913
BGIOSGA019970	MYB_related	13.8506	2.86461	0.206822	0.00292938	4.63588	0	0	0.00640748	8.51087	0	0	0.00256598
BGIOSGA008493	MYB	15.5218	4.62112	0.297718	0.00763886					7.91139	0	0	0.00402098
BGIOSGA002943	bHLH	10.5905	1.62763	0.153687	0.00451055					7.51566	0	0	0.00541359
BGIOSGA003304	M-type_MADS	19.367	1.69213	0.0873718	0.000799341					16.1289	0	0	7.67865e-06
BGIOSGA005966	ERF	8.23715	20.5501	2.4948	0.0113486	7.9222	60.4326	7.62827	1.9134e-14
BGIOSGA018654	NAC	231.554	88.6033	0.382647	1.86626e-15	17.8717	82.7283	4.62901	2.83852e-09
BGIOSGA037060	GATA	34.4163	70.7804	2.0566	0.000171008	88.1869	205.292	2.32792	1.19386e-05
BGIOSGA026779	bHLH	41.6028	100.212	2.40877	8.28863e-08	36.1984	15.8847	0.438822	0.00187919
BGIOSGA026413	WOX	18.0342	38.3211	2.12491	0.00290596	20.6008	8.60491	0.417698	0.014269
BGIOSGA014483	MYB_related	143.258	69.5436	0.485445	1.91638e-07	410.633	168.488	0.410312	2.61661e-12
BGIOSGA031062	NAC	12.5695	26.494	2.1078	0.0232971	34.2314	12.5212	0.365782	0.000383195
BGIOSGA036825	WRKY	48.4792	21.3963	0.441351	0.000889659	34.6909	12.5175	0.36083	0.00849403
BGIOSGA009798	MIKC_MADS	363.754	160.191	0.440382	1.37443e-16	233.753	80.9362	0.346247	2.93584e-10
BGIOSGA035894	bHLH	35.7288	74.71	2.09103	6.08768e-05	38.4322	13.2119	0.34377	0.000650315
BGIOSGA005951	YABBY	8.29372	25.0426	3.01946	0.0268546	13.0672	3.95975	0.303029	0.0115188
BGIOSGA007898	NAC	20.1279	8.8083	0.437616	0.0228391	22.2848	6.62727	0.29739	0.000770632
BGIOSGA011947	Dof	66.7771	31.9438	0.478364	0.000226403	210.447	55.1611	0.262114	4.35494e-12
BGIOSGA035986	MYB	175.976	368.795	2.09571	1.39828e-14	428.127	88.51	0.206738	1.08179e-38
BGIOSGA034713	NAC	232.866	104.528	0.448876	6.78226e-12	326.668	51.2029	0.156743	1.43605e-42
BGIOSGA036918	NAC	7.98942	1.64913	0.206414	0.0283468	11.311	1.64989	0.145866	0.00133401
BGIOSGA007838	HSF	5.98183	21.5462	3.60195	0.000620963	326.644	38.3613	0.117441	1.03062e-51
BGIOSGA017525	ERF	18.6785	5.31684	0.284651	0.00293941	24.7154	2.66153	0.107687	1.52511e-07
BGIOSGA036688	FAR1	58.862	17.1444	0.291264	1.77461e-07	12.3457	1.32516	0.107338	0.000247699
BGIOSGA016453	NAC	12.8486	4.05841	0.315864	0.0239201	9.91337	0.658459	0.0664213	0.000321458
BGIOSGA031230	NAC	5.1794	15.624	3.01656	0.00914957	4.89042	0	0	0.00447963
